# Supplementary material for: Native Microbes Amplify Native Seedling Establishment and Diversity While Inhibiting a Non-Native Grass
Source: Plants (Basel). 2023 Mar 6;12(5):1184. doi: 10.3390/plants12051184 (PMC10005557; doi:10.3390/plants12051184)
Supplement: Supplementary file 1 [file plants-12-01184-s001.zip]

Archive with 11 entries (11 files):
- Germ 2020 Har1Har2Both Full all data xlxs.xlsx
- Germ 2020 Har1Har2Both sassing sheet CODE.txt
- Germ 2020 Har1Har2Both sassing sheet fot 11.12.20 outputs.csv
- groups.csv
- intrinsic corrected 12.8.22.R
- permanovadata1.csv
- permanovaenv.csv
- permR1.R
- pie charts of abundances with top 10 foxtail etcNAMES Corrected12.8.csv
- README.txt
- Supplement S1. Figures Tables.pdf
