# Supplementary material for: Native Microbes Amplify Native Seedling Establishment and Diversity While Inhibiting a Non-Native Grass
Source: Plants (Basel). 2023 Mar 6;12(5):1184. doi: 10.3390/plants12051184 (PMC10005557; doi:10.3390/plants12051184)
Supplement: Supplementary file 1 [file plants-12-01184-s001.zip › Germ 2020 Har1Har2Both Full all data xlxs.xlsx]

## Sheet: onlly cats h1 h2 both
Soil	Rep	TotalDivH1	NativePropH1	FoxtailANDNSpropH1	PForbsH1	PearlyFH1	PlateFH1	PNATgrassH1	PNATNONNATGRASSH1	PlegumsH1	PearlyLEgH1	PlateLegH1	Pearlythrough4H1	Plate5plusH1	NativeSeededLOGH1	foxtailANDnonseededLOGH1	TOTALLOGH1	ForbsLOGH1	earlyForbsLOGH1	lateForbsH1	nativegrassLOGH1	natlegumsLOGH1	earlyLegLOGH1	lateLegLOGH1	earlySeededthrough4LOGH1	late5plusLOGH1		TotalDivH2	NativeDivH2	NNdivH2	NativePropH2	FoxtailANDNSpropH2	PForbsH2	PearlyFH2	PlateFH2	PnatgrassH2	PnatNonnatgrassH2	PlegumsH2	PearlyLEgH2	PlateLegH2	Pearlythrough4H2	Plate5plusH2	NativeSeededLOGH2	foxtailANDnonseededLOGH2	TOTALLOGH2	ForbsLOGH2	earlyForbsLOGH2	lateForbsLOGH2	nativegrassLOGH2
AMF	1	2.36977	0.387574	0.612426	0.372474	0.322275	0.049715	0	0.612426	0.0151005	0.00687195	0.00822851	0.329147	0.0579435	0.850371	1.02596	1.22276	0.835589	0.782487	0.250566	0	0.0924048	0.0445006	0.0527709	0.790151	0.280988		2.05612	2.22727	1.03822	0.328076	0.671924	0.0294427	0.0210305	0.0084122	0.00630915	0.678233	0.292324	0.256572	0.0357518	0.277603	0.0504732	0.614897	0.868644	1.0216	0.10721	0.0791812	0.0334238	0.0253059
AMF	2	4.29321	0.616055	0.383945	0.547545	0.461429	0.0861162	0	0.383945	0.0685106	0.0507478	0.0177628	0.512176	0.103879	1.00091	0.820996	1.19432	0.955096	0.889677	0.354301	0	0.301724	0.241322	0.100405	0.929409	0.40159		3.86671	2.37803	1.49555	0.655049	0.344951	0.0705987	0.0697051	0.000893655	0.00357462	0.348525	0.580876	0.41555	0.165326	0.485255	0.169794	0.920645	0.686636	1.086	0.252853	0.25042	0.00432137	0.0170333
AMF	3	3.16541	0.479126	0.520874	0.434743	0.201896	0.232846	0.0119847	0.532859	0.0323983	0.0212037	0.0111945	0.2231	0.256025	0.666331	0.695044	0.934145	0.633569	0.403635	0.442166	0.0378248	0.095518	0.0648322	0.0354297	0.430398	0.468938		3.12717	2.42408	2.42322	0.248908	0.751092	0.0131004	0.0122271	0.000873362	0	0.751092	0.235808	0.0637555	0.172052	0.0759825	0.172926	0.585461	0.982271	1.09517	0.0606978	0.0569049	0.00432137	0
AMF	4	2.39142	0.410281	0.589719	0.390994	0.373679	0.016412	0	0.589719	0.0192872	0.00138314	0.017904	0.375062	0.034316	0.869654	1.009	1.22054	0.851625	0.834777	0.0990934	0	0.114344	0.00928088	0.107074	0.836147	0.186363		3.22754	4.17765	1.99727	0.243174	0.756826	0.0307167	0.0307167	0	0.0298635	0.786689	0.182594	0.0665529	0.116041	0.0972696	0.145904	0.585461	0.994317	1.10449	0.133539	0.133539	0	0.130334
AMF	5	3.07533	0.473182	0.526818	0.416513	0.346415	0.0700985	0.0182223	0.545041	0.0384462	0.028571	0.00987525	0.374985	0.098196	0.825893	0.865874	1.11528	0.779228	0.713566	0.265761	0.0861462	0.165215	0.128399	0.0487913	0.741538	0.338914		2.30827	1.31554	1.1659	0.67191	0.32809	0.044382	0.0410112	0.00337079	0.00337079	0.331461	0.624157	0.593258	0.0308989	0.63427	0.0376404	1.11261	0.835056	1.27416	0.252853	0.238046	0.0253059	0.0253059
AMF	6	5.49435	0.521413	0.478587	0.475725	0.291812	0.183913	0.0289407	0.507528	0.0167471	0.00676618	0.00998092	0.298578	0.222835	0.875293	0.84322	1.12949	0.84099	0.666518	0.517737	0.133858	0.0823904	0.0351895	0.0509595	0.674347	0.577446		2.7907	1.77241	1.01838	0.632414	0.367586	0.0676692	0.0676692	0	0.0075188	0.375104	0.557226	0.513784	0.0434419	0.581454	0.0509607	0.932981	0.732394	1.11294	0.257679	0.257679	0	0.0374265
AMF	7	2.63945	0.317712	0.682288	0.300259	0.244263	0.0559955	0.00428248	0.686571	0.0131707	0.00339367	0.00977699	0.247657	0.0700549	0.693023	0.975156	1.12633	0.673574	0.60455	0.228657	0.0224284	0.0655797	0.0178677	0.0496056	0.609061	0.271144		2.70473	1.7396	1.0035	0.577548	0.422452	0.0361891	0.0361891	0	0.00812408	0.430576	0.533235	0.0539143	0.479321	0.0901034	0.487445	0.945469	0.827369	1.16256	0.173186	0.173186	0	0.045323
AMF	8	2.91279	0.189954	0.810046	0.189954	0.109362	0.0805918	0	0.810046	0	0	0	0.109362	0.0805918	0.494989	1.00287	1.08608	0.494989	0.347135	0.279211	0	0	0	0	0.347135	0.279211		1.23541	2.91971	1	0.102302	0.897698	0.0588235	0.0511509	0.00767263	0	0.897698	0.0434783	0.0434783	0	0.0946292	0.00767263	0.255273	0.904174	0.945469	0.164353	0.146128	0.0253059	0
AMF	9	3.30884	0.457356	0.542644	0.447393	0.362793	0.0846002	0.00395087	0.546595	0.0060122	0	0.0060122	0.362793	0.0945633	0.801061	0.864392	1.10185	0.793022	0.718003	0.297761	0.0195317	0.0293838	0	0.0293838	0.718003	0.322426		2.50513	1.26738	1.23914	0.532805	0.467195	0.0547945	0.0547945	0	0	0.467195	0.47801	0.436914	0.0410959	0.491709	0.0410959	0.923762	0.873902	1.17231	0.245513	0.245513	0	0
AMF	10	4.01206	0.414792	0.585208	0.387249	0.312366	0.0748823	0.0106975	0.595906	0.0168457	0.0022521	0.0145936	0.314618	0.100173	0.67058	0.792181	0.994783	0.647285	0.576802	0.221414	0.0394141	0.0605468	0.00860017	0.0529247	0.579097	0.27637		3.43427	2.66877	1.29759	0.535466	0.464534	0.119611	0.111961	0.00764951	0.00139082	0.465925	0.414465	0.340751	0.0737135	0.452712	0.0827538	0.939519	0.885361	1.18696	0.434569	0.416641	0.045323	0.00860017
AMF	11	2.39023	0.413817	0.586183	0.386535	0.136124	0.250411	0.00893313	0.595117	0.0183484	0.00302025	0.0153281	0.139144	0.274672	0.593109	0.710456	0.905925	0.571243	0.292256	0.441852	0.0265333	0.0528478	0.00915333	0.044579	0.29695	0.467919		3.53749	2.89506	1.24448	0.564286	0.435714	0.00408163	0.00306122	0.00102041	0.00204082	0.437755	0.558163	0.212245	0.345918	0.215306	0.34898	0.814913	0.721811	1.03342	0.0170333	0.0128372	0.00432137	0.00860017
XST	1	2.48212	0.308721	0.691279	0.284197	0.219824	0.0643732	0	0.691279	0.0245244	0.0221668	0.00235761	0.24199	0.0667308	0.754952	1.06058	1.20911	0.725544	0.63729	0.296116	0	0.137481	0.126001	0.0152759	0.669744	0.303908		1.28417	1.96168	1.08466	0.120337	0.879663	0.0818291	0.0204573	0.0613718	0	0.879663	0.0385078	0.00120337	0.0373045	0.0216606	0.0986763	0.30103	0.919601	0.96895	0.225309	0.0681859	0.178977	0
XST	2	2.5578	0.508364	0.491636	0.496683	0.441913	0.0529145	0	0.491636	0.0116812	0.00853835	0.00314282	0.450451	0.0560573	0.925544	0.912764	1.19326	0.916659	0.872389	0.24866	0	0.0684085	0.0510367	0.0194902	0.879595	0.259761		1.44722	3.0217	1.00985	0.173207	0.826793	0.133965	0.0663058	0.067659	0	0.826793	0.0392422	0.00270636	0.0365359	0.0690122	0.104195	0.357935	0.85187	0.923762	0.298853	0.173186	0.176091	0
XST	3	1.84427	0.132604	0.867396	0.0999798	0.0506864	0.0492933	0.0113113	0.878707	0.0213128	0.0134545	0.00785836	0.0641409	0.068463	0.325043	0.918293	0.973068	0.264747	0.154028	0.150449	0.0394141	0.0715138	0.0464952	0.0277572	0.187154	0.197281		1.1179	3.4749	1.0105	0.0545906	0.945409	0.0421836	0.0181969	0.0239868	0	0.945409	0.0124069	0.00744417	0.00496278	0.025641	0.0289495	0.220108	1.09447	1.11694	0.178977	0.0863598	0.11059	0
XST	4	3.14369	0.414096	0.585904	0.409082	0.350112	0.0589699	0	0.585904	0.0050145	0.00149774	0.00351676	0.35161	0.0624867	0.822181	0.953291	1.16496	0.817691	0.761078	0.256044	0	0.0286932	0.00877045	0.0203198	0.762611	0.26743		1.43033	2.64606	1.01575	0.169935	0.830065	0.147712	0.0601307	0.0875817	0	0.830065	0.0222222	0.00130719	0.020915	0.0614379	0.108497	0.361728	0.866287	0.937016	0.32838	0.164353	0.222716	0
XST	5	2.50922	0.638105	0.361895	0.61436	0.561782	0.0525787	0.0195992	0.381494	0.00414599	0.00131918	0.00282681	0.563101	0.0750047	1.04759	0.830011	1.22837	1.03262	0.997517	0.264109	0.117934	0.0277572	0.00902574	0.0191163	0.998434	0.341237		1.70888	1.91391	1	0.258134	0.741866	0.247289	0.182213	0.0650759	0	0.741866	0.010846	0.00759219	0.0032538	0.189805	0.0683297	0.528917	0.894316	1.00945	0.515874	0.428135	0.20412	0
XST	6	3.75651	0.307504	0.692496	0.25801	0.192411	0.0655987	0.0160202	0.708516	0.0334739	0.0294266	0.00404722	0.221838	0.0856661	0.667173	0.964401	1.10924	0.608526	0.516139	0.249932	0.075547	0.145196	0.130012	0.0203613	0.560026	0.304491		2.00825	1.09975	1.66126	0.102504	0.897496	0.00469484	0.00469484	0	0	0.897496	0.0978091	0.0938967	0.00391236	0.0985915	0.00391236	0.363612	1.09587	1.13925	0.0253059	0.0253059	0	0
XST	7																											1.28987	1.96169	1.22196	0.108495	0.891505	0.0260723	0.0260723	0	0	0.891505	0.0824222	0.000841043	0.0815812	0.0269134	0.0815812	0.359835	1.06446	1.11025	0.117271	0.117271	0	0
XST	8																											1.10111	2.75662	1.00858	0.0433007	0.956699	0.0383987	0.0253268	0.0130719	0	0.956699	0.00490196	0.00490196	0	0.0302288	0.0130719	0.184691	1.10415	1.12189	0.167317	0.117271	0.064458	0
XST	9	1.57397	0.131976	0.868024	0.0919392	0.0783065	0.0136327	0.021049	0.889073	0.0189877	0.0114515	0.00753618	0.089758	0.0422179	0.344412	0.95226	1.00728	0.265525	0.235023	0.0511525	0.0766404	0.0697051	0.0433623	0.0290183	0.260787	0.142108		1.12615	3.66601	1.03792	0.0448253	0.955175	0.0204351	0.00593276	0.0145023	0	0.955175	0.0243902	0.00659196	0.0177983	0.0125247	0.0323006	0.225309	1.19005	1.20871	0.117271	0.0374265	0.0863598	0
XST	10	1.71037	0.22662	0.77338	0.205277	0.120942	0.0843358	0.00866641	0.782046	0.0126762	0.00168154	0.0109947	0.122623	0.103997	0.439648	0.843793	0.941064	0.412796	0.286681	0.21801	0.0281644	0.0406023	0.00560945	0.0354297	0.289589	0.256237		1.01567	2.57143	1.00625	0.00775194	0.992248	0.00465116	0.00387597	0.000775194	0	0.992248	0.00310078	0	0.00310078	0.00387597	0.00387597	0.0413927	1.13988	1.14301	0.0253059	0.0211893	0.00432137	0
XST	11	1.74171	0.230359	0.769641	0.21692	0.14335	0.0735695	0.00973202	0.779373	0.00370744	0.00278058	0.000926859	0.146131	0.0842283	0.475424	0.883264	0.983685	0.45823	0.349724	0.213518	0.0350293	0.0136797	0.0103	0.00346053	0.354358	0.237292		1.08334	3.21581	1	0.039485	0.960515	0.0334764	0.0137339	0.0197425	0	0.960515	0.00600858	0.00343348	0.00257511	0.0171674	0.0223176	0.164353	1.086	1.10209	0.143015	0.064458	0.0899051	0
WHOLE	1	3.12704	0.621597	0.378403	0.615282	0.548902	0.0588462	0	0.378403	0.00631595	0.000631595	0.00568436	0.549534	0.0645305	0.957617	0.771793	1.1456	0.953673	0.909898	0.246499	0	0.0342273	0.00354669	0.0309234	0.910336	0.264298		1.86691	4.52709	1.04743	0.261614	0.738386	0.166259	0.151589	0.0146699	0.0342298	0.772616	0.0611247	0.00733496	0.0537897	0.158924	0.102689	0.31597	0.604226	0.706718	0.225309	0.209515	0.0253059	0.0569049
WHOLE	2	2.86215	0.663027	0.336973	0.620756	0.531894	0.085577	0	0.336973	0.0422707	0.028709	0.0135618	0.560603	0.0991387	1.01217	0.757282	1.17617	0.986422	0.926749	0.342087	0	0.201916	0.146748	0.0755105	0.946938	0.378071		2.85408	1.99385	2.04508	0.688323	0.311677	0.116769	0.0974539	0.0193152	0.0166813	0.328358	0.554873	0.46971	0.0851624	0.567164	0.121159	0.946452	0.658011	1.09307	0.367356	0.324282	0.0863598	0.075547
WHOLE	3	3.2809	0.700169	0.299831	0.674922	0.619133	0.0464888	0.0182191	0.31805	0.00702802	0.00436701	0.002661	0.6235	0.0673689	0.932047	0.62673	1.07134	0.917994	0.885225	0.176496	0.0779127	0.0317315	0.0199882	0.0122887	0.887882	0.237192		3.24882	1.89114	1.41995	0.548999	0.451001	0.469968	0.446786	0.0231823	0.0126449	0.463646	0.0663857	0.0200211	0.0463646	0.466807	0.0821918	0.793092	0.722634	1.02078	0.737193	0.719331	0.0863598	0.049218
WHOLE	4	3.65664	0.493286	0.506714	0.466129	0.285005	0.181124	0.00384535	0.510559	0.0233124	0.0195746	0.00373783	0.30458	0.188707	0.944458	0.954812	1.2256	0.922731	0.74086	0.587015	0.0256335	0.136277	0.117106	0.024937	0.764609	0.600287		2.32166	4.77832	1.37398	0.364929	0.635071	0.186414	0.161137	0.0252765	0.0552923	0.690363	0.123223	0	0.123223	0.161137	0.203791	0.519828	0.700704	0.865104	0.338456	0.305351	0.064458	0.130334
WHOLE	5	4.06358	0.657404	0.342596	0.619797	0.459197	0.1606	0.01923	0.361826	0.0183768	0.0165391	0.00183768	0.475736	0.181668	1.04205	0.79379	1.2105	1.01885	0.902905	0.537441	0.111599	0.10721	0.0976043	0.0119931	0.91638	0.576111		2.39012	1.5258	1.20062	0.748736	0.251264	0.123466	0.109747	0.0137184	0.00216606	0.25343	0.623105	0.599278	0.0238267	0.709025	0.0397112	1.05576	0.651278	1.17173	0.432969	0.401401	0.075547	0.0128372
WHOLE	6	2.01335	0.252755	0.747245	0.252665	0.106823	0.145842	0	0.747245	8.99361e-05	0	8.99361e-05	0.106823	0.145932	0.66778	1.07193	1.18906	0.667658	0.405534	0.492495	0	0.000564216	0	0.000564216	0.405534	0.492677		1.63299	3.10303	1.03987	0.211454	0.788546	0.0770925	0.0770925	0	0.0176211	0.806167	0.11674	0.0132159	0.103524	0.0903084	0.121145	0.292256	0.660865	0.74351	0.130334	0.130334	0	0.0334238
WHOLE	7	3.14154	0.655433	0.344567	0.645342	0.592064	0.0532782	0.0027749	0.347342	0.00731566	0.00170278	0.00561288	0.593767	0.061666	1.05663	0.810474	1.22676	1.05049	1.01653	0.265949	0.0187005	0.0476642	0.0115704	0.0370279	1.01766	0.296182		2.06819	2.88143	1.42353	0.180074	0.819926	0.115867	0.113653	0.00221402	0.000738007	0.820664	0.0634686	0.0154982	0.0479705	0.129151	0.0509225	0.536558	1.08314	1.16286	0.409933	0.404834	0.0128372	0.00432137
WHOLE	8	3.21798	0.581253	0.418747	0.551625	0.475579	0.076046	0.0253187	0.444065	0.00430957	0.00125696	0.00305261	0.476836	0.104417	0.873553	0.753123	1.08415	0.853941	0.799134	0.266467	0.107888	0.0203613	0.00603795	0.0145205	0.800098	0.335057		1.72955	3.77388	1.0705	0.248737	0.751263	0.125	0.125	0	0.0113636	0.762626	0.112374	0.0568182	0.0555556	0.181818	0.0669192	0.472756	0.841985	0.950365	0.298853	0.298853	0	0.0374265
WHOLE	9	3.04372	0.670805	0.329195	0.644578	0.566965	0.0776124	0.0157856	0.344981	0.0104415	0	0.0104415	0.566965	0.10384	0.961848	0.699317	1.11935	0.946452	0.897407	0.288696	0.0762763	0.0519239	0	0.0519239	0.897407	0.354685		2.22279	2.45137	1.61402	0.157511	0.842489	0.0610987	0.0459641	0.0151345	0.00336323	0.845852	0.0930493	0	0.0930493	0.0459641	0.111547	0.580925	1.20493	1.27508	0.320146	0.260071	0.103804	0.0253059
WHOLE	10	2.70068	0.686111	0.313889	0.685707	0.624507	0.0612005	0	0.313889	0.000404262	0	0.000404262	0.624507	0.0616047	1.09241	0.792546	1.24486	1.09218	1.055	0.304124	0	0.00290007	0	0.00290007	1.055	0.305566		2.51106	1.77477	1.07648	0.459288	0.540712	0.433842	0.403308	0.0305344	0.0101781	0.550891	0.0152672	0	0.0152672	0.403308	0.0559796	0.663701	0.720159	0.947434	0.644439	0.620136	0.0934217	0.0334238
WHOLE	11	3.76565	0.410299	0.589701	0.381385	0.287347	0.0940383	0.00688421	0.596585	0.0220295	0.0220295	0	0.309376	0.100922	0.599883	0.722881	0.917138	0.576341	0.489537	0.226084	0.0211893	0.064458	0.064458	0	0.511482	0.238799		1.95977	1.54463	1.12913	0.279568	0.720432	0.278387	0.254766	0.0236207	0	0.720432	0.00118104	0.00118104	0	0.255947	0.0236207	0.424392	0.721811	0.840545	0.423246	0.399674	0.0569049	0
AWHOLE	1	2.74887	0.39705	0.60295	0.393223	0.382537	0.00416444	0	0.60295	0.00382678	0.00382678	0	0.386364	0.00416444	0.822449	0.980971	1.18229	0.818879	0.808751	0.024978	0	0.0230054	0.0230054	0	0.812405	0.024978		1.91766	1.13657	1	0.700549	0.299451	0.03663	0.03663	0	0.003663	0.303114	0.660256	0.656593	0.003663	0.693223	0.00732601	0.937016	0.630428	1.07628	0.146128	0.146128	0	0.0170333
AWHOLE	2	5.20371	0.673499	0.326501	0.43196	0.357622	0.0725858	0	0.326501	0.241538	0.23695	0.00458842	0.594572	0.0771743	1.16105	0.877337	1.32281	0.984599	0.911834	0.389839	0	0.766242	0.759351	0.0381829	1.11088	0.405807		3.6189	5.04862	1.03657	0.523605	0.476395	0.225322	0.2103	0.0150215	0.0321888	0.508584	0.266094	0.171674	0.0944206	0.381974	0.141631	0.536558	0.507856	0.752816	0.311754	0.296665	0.0293838	0.0606978
AWHOLE	3	3.23318	0.268469	0.731531	0.173168	0.0244987	0.14867	0.0589596	0.79049	0.0363415	0.0357061	0.00063534	0.0602048	0.208265	0.493151	0.829754	0.947914	0.373427	0.0765676	0.33646	0.165541	0.109241	0.107549	0.00216606	0.168439	0.421439		1.64556	1.00956	1.56019	0.796152	0.203848	0.00120265	0.00120265	0	0.00240529	0.206254	0.792544	0.755262	0.037282	0.756464	0.0396873	1.15351	0.642465	1.24625	0.00860017	0.00860017	0	0.0170333
AWHOLE	4	5.79012	0.569048	0.430952	0.552273	0.370535	0.181737	0.00404308	0.434995	0.0127328	0	0.0127328	0.370535	0.198513	0.841328	0.740213	1.05833	0.830229	0.687306	0.461934	0.0179511	0.0541916	0	0.0541916	0.687306	0.487421		3.10289	3.9662	1.39428	0.458678	0.541322	0.245868	0.245868	0	0.0165289	0.557851	0.196281	0	0.196281	0.245868	0.21281	0.507856	0.558709	0.766413	0.340444	0.340444	0	0.0334238
AWHOLE	5	3.927	0.531829	0.468171	0.488542	0.450835	0.0377077	0.0352729	0.503444	0.00801348	0	0.00801348	0.450835	0.0809941	0.944389	0.895682	1.19487	0.911871	0.881413	0.191143	0.181043	0.0482475	0	0.0482475	0.881413	0.339968		3.92992	3.77565	1.90341	0.356021	0.643979	0.177138	0.161431	0.0157068	0.0183246	0.662304	0.160558	0.0017452	0.158813	0.163176	0.192845	0.705864	0.923244	1.09552	0.481443	0.454845	0.071882	0.0827854
AWHOLE	6	6.48797	0.458839	0.541161	0.354491	0.137504	0.216987	0.0535398	0.594701	0.0508076	0.00304367	0.047764	0.140548	0.318291	0.683866	0.741632	0.970589	0.597509	0.331933	0.44883	0.160409	0.15351	0.0108933	0.145694	0.33704	0.56303		3.33558	1.94399	1.58758	0.703843	0.296157	0.0140581	0.0140581	0	0.0206186	0.316776	0.669166	0.437676	0.23149	0.451734	0.252109	0.92993	0.619093	1.06707	0.0606978	0.0606978	0	0.0863598
AWHOLE	7	4.5643	0.279083	0.720917	0.243905	0.0940666	0.149839	0.0114661	0.732383	0.0237115	0.0171435	0.00656796	0.11121	0.167873	0.544936	0.873669	0.999261	0.503927	0.265996	0.370328	0.0425755	0.0838608	0.0622058	0.024896	0.300813	0.399328		2.58401	1.21278	2.34425	0.645161	0.354839	0.00911641	0.00911641	0	0.0140252	0.368864	0.62202	0.572931	0.0490884	0.582048	0.0631136	1.0086	0.782473	1.18355	0.0530784	0.0530784	0	0.0791812
AWHOLE	8	3.51073	0.471321	0.528679	0.443656	0.238702	0.204954	0.0079664	0.536645	0.0196987	0.0118772	0.00782155	0.250579	0.220742	0.628797	0.667453	0.897847	0.608847	0.422918	0.382917	0.0232525	0.0553783	0.0342273	0.0228406	0.436163	0.402089		1.80131	1.20288	1	0.781125	0.218875	0.0379812	0.0379812	0	0.0012875	0.220162	0.741857	0.712888	0.0289687	0.750869	0.0302562	1.1184	0.643453	1.21838	0.201397	0.201397	0	0.00860017
AWHOLE	9	3.98104	0.620015	0.379985	0.575457	0.483753	0.0917042	0.0243774	0.404363	0.0201804	0.00188485	0.0182956	0.485637	0.134377	0.773362	0.604658	0.952221	0.746603	0.685724	0.237996	0.0770043	0.0646826	0.00646604	0.059033	0.687065	0.315844		3.85328	3.28301	1.06424	0.613665	0.386335	0.173913	0.160248	0.0136646	0.00869565	0.395031	0.431056	0.341615	0.089441	0.501863	0.111801	0.773786	0.613842	0.956649	0.380211	0.359835	0.045323	0.0293838
AWHOLE	10	3.2647	0.722715	0.277285	0.670143	0.575773	0.0943691	0.0366701	0.313956	0.015902	0.00278067	0.0131213	0.578554	0.144161	0.969276	0.622318	1.09719	0.940118	0.882297	0.319314	0.1529	0.0729847	0.0136797	0.0610753	0.884115	0.424718		2.77031	4.40028	1.6093	0.810976	0.189024	0.105691	0.104336	0.00135501	0.00271003	0.191734	0.702575	0.0250678	0.677507	0.129404	0.681572	1.11294	0.578639	1.19756	0.40824	0.404834	0.00860017	0.0170333
AWHOLE	11	3.85511	0.461256	0.538744	0.420463	0.281352	0.13911	0.00730591	0.54605	0.0334879	0.0105861	0.0229018	0.291938	0.169318	0.612105	0.664012	0.88688	0.582063	0.460447	0.286232	0.0207755	0.0879943	0.0297895	0.0620552	0.470998	0.32952		4.0059	3.7701	1.55831	0.575663	0.424337	0.154446	0.109204	0.0452418	0.00780031	0.432137	0.413417	0	0.413417	0.109204	0.466459	0.671173	0.570543	0.869818	0.298853	0.230449	0.11059	0.0211893
[truncated: 33 more columns]

## Sheet: h1
		Coreopsis tinctoria var. tinctoria	Asclepias syriaca	Rudbeckia hirta	Monarda fistulosa	Echinacea purpurea	Solidago rigida var. rigida	Bidens aristosa	Penstemon digitalis	Ratibida columnifera	Asclepias incarnata subsp. incarnata	Helianthus grosseserratus	Zizia aurea	Ludwigia alternifolia	Heliopsis helianthoides subsp. occidentalis	Tradescantia ohiensis	Scrophularia lanceolata	Asclepias tuberosa subsp. interior	Mimosa quadrivalvis var. nuttallii	Echinacea pallida	Coreopsis lanceolata	Eryngium yuccifolium var. yuccifolium	Veronicastrum virginicum	Orbexilum pedunculatum		Schizachyrium scoparium subsp. scoparium	Sporobolus heterolepis	Desmanthus illinoensis	Chamaecrista fasciculata	Senna marilandica	Lespedeza virginica	Baptisia australis	Amorpha canescens	Chamaecrista fasciculata	Dalea candida	TotalFoxtail
	Common	Coreopsis, Tickseed	Milkweed, Common	Black-eyed Susan, Common	Bergamot, Wild	Coneflower, Purple	Goldenrod, Rigid	Sunflower, Tickseed	Beardtongue, White	Coneflower, Upright Prairie	Milkweed, Swamp	Sunflower, Sawtooth	Golden Alexanders	Seed Box	Sunflower, Ox-eye	tradescantia ohiensis	Catniplooking	Milkweed, Butterfly	Sensitive Brier	Coneflower, Pale Purple	Coreopsis, Plains	Rattlesnake master	Culver's root	Sampson's Snakeroot	tiny forbs	Little Blue	Prairie Dropseed	Illinois Bundleflower	Partridge Pea	senna	Lespedeza, Slender	Indigo, Blue	Leadplant	Dalea purpureum	Dalea candidum		Ambrosia	Amaranthus	carrot	fuzzy brome	melalotis	panicum org	polyganum	primrose	Spurge	violet	Whichgrass	big bluestem	switchgrass
		C	C	C	C	C	C	C	C	C	C	C	C	c	C	C	C	C	C	C	C	C	c	C	C	G	G	L	L	L	L	L	L	L	L		C	C	carrot	G	L	G	C	C	C	C	G	G	G
		1	1	2	3	3	3	3	4	4	4	4	5	5	5	5	5	6	6	7	7	7	8	9		5	8	2	2	3	5	6	7	7	7		NS	NS	NS	NS	NS	NS	NS	NS	NS	NS	NS	NS	NS
1 AMF 1	Weight	0.3656		0.2349	0.126	0.0091	0.1464	3.1715			0.0518	0.9549				0.0889	0.0608			0.0432	0.5811	0.0066			0.0076			0.0195	0.0884			0.0584	0.0012		0.0696	9.616
2 AMF 2	Weight	0.0235		0.1874	0.0106			4.9576	0.0277	0.0112	0.0593	1.4794					0.2023	0.0081		0.0076	1.0374	0.0056						0.0137	0.7294			0.236	0.0024	0.0217		5.093	0.5291
3 AMF 3	Weight	0.045		0.336				0.959		0.035		0.158			0.029		0.683	0.012	0.015	0.004	1.003			0.022		0.083	0.008		0.161		0.034	0.051				3.955
4 AMF 4	Weight	0.0841		0.1025	0.0843	0.0372	0.0419	5.3617	0.0476	0.0763			0.0183				0.0091			0.0151	0.1957	0.0181			0.0141			0.0216			0.0901	0.1418		0.0144	0.0333	8.8611			0.0135	0.3348
5 AMF 5	Weight	0.151		0.143	0.116		0.0009	2.728	0.038	0.009	0.017	0.968			0.014		0.04			0.037	0.711	0.042				0.2194		0.027	0.317		0.017	0.078	0.0019		0.022	6.165	0.164		0.014
6 AMF 5	Weight	0.0069		0.3422				2.2915			0.0118	0.9876			0.1157		1.3846				0.7938					0.361		0.0844				0.1245				5.8211	0.1487
7 AMF 7	Weight		0.009	0.174				1.917	0.077		0.023	0.823					0.478				0.205	0.01				0.053			0.042		0.012	0.109				8.415										0.029
8 AMF 8	Weight	0.039		0.022				0.329				0.834					0.688				0.214															8.903	0.1632
9 AMF 9	Weight	0.09		0.198	0.095			2.93	0.071	0.048		0.792					0.2	0.037		0.027	0.721					0.046					0.024	0.046				6.186	0.132
10 AMF 10	Weight	0.085		0.101				2.024				0.564			0.023	0.006	0.425				0.211					0.095		0.02			0.0166	0.113				5.035	0.162
11 AMF 11	Weight			0.141	0.021							0.798					0.02				1.746					0.063		0.0213			0.018	0.086	0.0041			4.134
1 ST 12	Weight	0.5801		0.1515	0.2026		0.0881	2.2409	0.0128	0.0058	0.0562				0.0717	0.1643	0.3484			0.0125	0.376	0.0046						0.0708	0.2658				0.0096	0.0262		10.3928													0.1042
2 ST 13	Weight	0.1544		0.0283	0.0735		0.0505	5.7264	0.0517	0.0066		0.3626	0.015			0.2283	0.1096	0.0335		0.0653	0.3211				0.0271				0.1247			0.0346			0.0113	7.0879			0.0308			0.0497					0.0118
3 ST 14	Weight			0.219	0.027							0.1797					0.279				0.135					0.095		0.066	0.047		0.005	0.061				7.285
4 ST 15	Weight	0.1245		0.1286	0.0423			3.6337	0.0756		0.0318	0.7322	0.0175		0.0039		0.5808	0.0313		0.0262	0.1435							0.0204				0.0362		0.0117		7.7845	0.1958
5 ST 16	Weight	0.286		0.052	0.042	0.029	0.015	8.232	0.056			0.231				0.473	0.092	0.015			0.233	0.024				0.312		0.021			0.004	0.035	0.003		0.003	5.761
6 ST 17	Weight			0.085				0.787				1.41			0.027		0.733	0.018								0.19			0.349		0.048					4.969		0.087					3.07				0.087
7 ST 18	Weight																																			0
8 ST 19	Weight																																			0
9 ST 20	Weight	0.265		0.125	0.019		0.007				0.015	0.287		0.012							0.111		0.002			0.193			0.105		0.051		0.0001	0.018		7.437	0.522
10 ST 21	Weight	0.026		0.087				0.736				0.086					0.28				0.372					0.067		0.013			0.003	0.082				5.979
11 ST 22	Weight	0.584		0.332	0.079					0.0003	0.022	0.22	0.011		0.018		0.202	0.016			0.388					0.084		0.024					0.007	0.001		6.643
1 WH 23	Weight	0.1764		0.1928	0.0958			5.6845		0.0212		0.9557			0.0584		0.0588	0.012		0.0323	0.6025				0.0978			0.0082				0.0632	0.0045		0.0061	4.6298	0.2073					0.0652		0.0105
2 WH 24	Weight	0.2456		0.0569	0.0586		0.0238	6.749	0.0198	0.0748	0.055	0.1644				0.0679	0.1612	0.0053		0.0209	0.9178	0.0252			0.046			0.0608	0.3412		0.0784	0.0439		0.0156	0.052	4.6738					0.016					0.0287
3 WH 25	Weight	0.3407		0.1029	0.0824	0.0176		5.2915	0.0663		0.0051	0.7711					0.0375			0.0817	0.3671	0.0151			0.1003	0.0215	0.175		0.0471		0.0132			0.0155		3.0495	0.1843
4 WH 26	Weight	0.144		0.1852	0.1095		0.082	3.0401	0.0125			0.933			0.0204	0.0305	0.0312			0.0556	2.6947	0.0314				0.0608		0.0049	0.3046			0.0358		0.0233		7.8248	0.0956										0.0914
5 WH 27	Weight	0.349		0.323	0.784	0.043		5.099	0.084		0.122	0.1926	0.052		0.037	0.114	0.289			0.063	1.867	0.025				0.293		0.019	0.233		0.025		0.003			5.22
6 WH 28	Weight	0.1025		0.3773				1.0198			0.0445						1.363	0.0202			0.7249										0.0013					10.8012
7 WH 29	Weight	0.064		0.348	0.044			7.804	0.016		0.035	1.077			0.1098		0.254	0.011		0.108	0.346	0.016				0.044		0.027			0.024	0.046	0.006		0.013	4.8656										0.598
8 WH 30	Weight		0.004	0.085	0.523			3.97	0.059	0.034	0.622			0.01			0.295	0.042		0.036	0.44	0.013		0.011		0.282			0.014		0.026		0.008			4.664
9 WH 31	Weight	0.132		0.248				6.086	0.041	0.023		0.366			0.045		0.653	0.021		0.006	0.204	0.009		0.006		0.192					0.011	0.115	0.001			4.004
10 WH 32	Weight	0.1518		0.15	0.0391	0.115		9.1724	0.0139	0.0582	0.0743	0.5755	0.0125		0.0581	0.0066	0.1035	0.0269		0.0787	0.7201	0.0079									0.0067					5.09	0.0796		0.0326
11 WH 33	Weight			0.15				1.812		0.049		0.076				0.016	0.052			0.04	0.575					0.043	0.007	0.16								4.283
1 WHAM 34	Weight			0.0603				5.3511		0.0266										0.0074	0.0346	0.0172			0.0927			0.0544								8.5713
2 WHAM 35	Weight	0.1908		0.168	0.3266		0.1762	5.4373	0.0123	0.1155		0.736				0.1757	0.0456	0.0171		0.0093	1.1852	0.0209			0.0351			0.0097	4.7361		0.0809			0.006	0.005	6.3925			0.0011							0.1458
3 WHAM 36	Weight			0.116							0.0318	0.045					0.563				0.607					0.397	0.067		0.281		0.005					3.857	0.075											1.825
4 WHAM 37	Weight			0.1421	0.0171			2.1076		0.0374		1.5633					1.0991				0.7978					0.0422						0.0275			0.1054	4.412	0.0861
5 WHAM 38	Weight	0.3612		0.1249	0.0477		0.0681	5.1634	0.0359	0.0736	0.1413	0.5944	0.0362		0.0503		0.0426	0.0156		0.0638	0.3344	0.01				0.5172					0.0373	0.0709	0.0052	0.0041		6.5355				0.3292
6 WHAM 39	Weight	0.0039		0.6271		0.0363			0.0695		0.0967	0.314			0.0225		0.7492				1.0391					0.4468		0.0254			0.0101	0.3885				3.6685	0.3857	0.4517											0.0102
7 WHAM 40	Weight	0.046		0.212				0.065		0.018	0.504			0.006			1.041				0.299					0.103			0.154		0.018	0.039	0.002			3.312	0.38						2.784
8 WHAM 41	Weight	0.017		0.304				1.31		0.017				0.012			0.481				0.922					0.055		0.048		0.034	0.001	0.053				3.65
9 WHAM 42	Weight	0.2472		0.148	0.34	0.026		2.56	0.022	0.0036	0.043	0.46	0.013				0.4418	0.012		0.066	0.197					0.194		0.015			0.028	0.1176				3.024
10 WHAM 43	Weight	0.101		0.233	0.041	0.037		5.703	0.034	0.027	0.063	0.387	0.035		0.145		0.176	0.076		0.059	0.536	0.059				0.422			0.032		0.058	0.091	0.002			3.168									0.012		0.011
11 WHAM 44	Weight	0.198		0.32				1.262		0.048	0.059						0.312				0.621					0.049		0.003	0.068		0.049	0.102	0.0026			3.535		0.0113		0.067
[truncated: 37 more columns]

## Sheet: h2
		Coreopsis, Plains	Black-eyed Susan, Common	Bergamot, Wild	Sunflower, Tickseed	Sunflower, Sawtooth		Sunflower, Ox-eye		Coreopsis, Tickseed	Rattlesnake master		Illinois Bundleflower	Partridge Pea		Indigo, Blue	Leadplant	Prairie Clover, Purple									NativeSeeded2	foxtailANDnonseeded2	TOTAL2	Forbs2	earlyForbs2	lateForbs2	nativegrass2	natlegums2	earlyLeg2	lateLeg2	earlySeededthrough42	late5plus2		TotalDivHar2	NativeDivhar2	NNdivhar2	NativePropH2	FoxtailANDNSpropH2	PForbsH2	PearlyFH2	PlateFH2	PnatgrassH2	PnatNonnatgrass
		Coreopsis tinctoria	Rudbeckia hirta	Monarda fistulosa	Bidens aristosa	Helianthus grosseserratus	rat col	Heliopsis helianthoides	Trad. Oh.	Coreopsis lanceolata	Eryngium yuccifolium	Little Bluestem	Desmanthus illinoensis	Chamaecrista fasciculata	senns malindrica	Baptisia australis	Amorpha canescens	Dalea purpureum	Dalea candidum	Foxtail	Ambrosia	Black Medic	Carrot	Palignum	Witchgrass	Red Clover	0	0	0	0	0	0	0	0	0	0	0	0					#DIV/0!	#DIV/0!	#DIV/0!	#DIV/0!	#DIV/0!	#DIV/0!	#DIV/0!
		c	c	c	c	c	c	c	c	c	c	g	l	l	l	l	l	l	l	g	v	l	c	c	g	l	0	0	0	0	0	0	0	0	0	0	0	0					#DIV/0!	#DIV/0!	#DIV/0!	#DIV/0!	#DIV/0!	#DIV/0!	#DIV/0!
		1	2	3	3	4	4	5	5	7	7	5	2	2	3	6	7	7	7	NN	NS	NS	NS	NS	NS	NS	80	0	80	41	17	24	5	34	7	27	24	56					1	0	0.5125	0.2125	0.3	0.0625	0.0625
1 AMF 1	A	0.01		0.01	0.04	0.14			0.02	0.06		0.06	0.41	2.01	0.02	0.13	0.18		0.03	6.3		0.09					3.12	6.39	9.51	0.28	0.2	0.08	0.06	2.78	2.44	0.34	2.64	0.48	1 AMF 1	2.05612	2.22727	1.03822	0.328076	0.671924	0.0294427	0.0210305	0.0084122	0.00630915	0.678233
2 AMF 2	A				0.64	0.14			0.01			0.04	4.06	0.59		1.13	0.03		0.69	3.65	0.21						7.33	3.86	11.19	0.79	0.78	0.01	0.04	6.5	4.65	1.85	5.43	1.9	2 AMF 2	3.86671	2.37803	1.49555	0.655049	0.344951	0.0705987	0.0697051	0.000893655	0.00357462	0.348525
3 AMF 3	A				0.09	0.05			0.01				0.73			0.6			1.37	5.34		3.26					2.85	8.6	11.45	0.15	0.14	0.01	0	2.7	0.73	1.97	0.87	1.98	3 AMF 3	3.12717	2.42408	2.42322	0.248908	0.751092	0.0131004	0.0122271	0.000873362	0	0.751092
4 AMF 4	A			0.01	0.35							0.35	0.78			0.91	0.21	0.08	0.16	5.29		3.58					2.85	8.87	11.72	0.36	0.36	0	0.35	2.14	0.78	1.36	1.14	1.71	4 AMF 4	3.22754	4.17765	1.99727	0.243174	0.756826	0.0307167	0.0307167	0	0.0298635	0.786689
5 AMF 5	A	0.21		0.02	0.27	0.23				0.06		0.06	0.23	10.33		0.05	0.01	0.4	0.09	5.48	0.35		0.01				11.96	5.84	17.8	0.79	0.73	0.06	0.06	11.11	10.56	0.55	11.29	0.67	5 AMF 5	2.30827	1.31554	1.1659	0.67191	0.32809	0.044382	0.0410112	0.00337079	0.00337079	0.331461
6 AMF 6	A	0.09	0.02	0.04	0.52	0.14						0.09	5.61	0.53	0.01	0.52				4.36	0.01	0.03					7.57	4.4	11.97	0.81	0.81	0	0.09	6.67	6.15	0.52	6.96	0.61	6 AMF 6	2.7907	1.77241	1.01838	0.632414	0.367586	0.0676692	0.0676692	0	0.0075188	0.375104
7 AMF 7	A			0.04	0.18	0.27						0.11		0.73		0.65		5.83	0.01	5.72							7.82	5.72	13.54	0.49	0.49	0	0.11	7.22	0.73	6.49	1.22	6.6	7 AMF 7	2.70473	1.7396	1.0035	0.577548	0.422452	0.0361891	0.0361891	0	0.00812408	0.430576
8 AMF 8	A				0.1	0.3				0.06				0.34						7.02							0.8	7.02	7.82	0.46	0.4	0.06	0	0.34	0.34	0	0.74	0.06	8 AMF 8	1.23541	2.91971	1	0.102302	0.897698	0.0588235	0.0511509	0.00767263	0	0.897698
9 AMF 9	a				0.45	0.31								6.06		0.03			0.54	6.28	0.2						7.39	6.48	13.87	0.76	0.76	0	0	6.63	6.06	0.57	6.82	0.57	9 AMF 9	2.50513	1.26738	1.23914	0.532805	0.467195	0.0547945	0.0547945	0	0	0.467195
10 AMF 10	A		0.01	0.18	1.25	0.17			0.01	0.1		0.02	0.92	3.98		0.38			0.68	6.42	0.26						7.7	6.68	14.38	1.72	1.61	0.11	0.02	5.96	4.9	1.06	6.51	1.19	10 AMF 10	3.43427	2.66877	1.29759	0.535466	0.464534	0.119611	0.111961	0.00764951	0.00139082	0.465925
11 AMF 11	A					0.03				0.01		0.02	2.08			1.76		1.1	0.53	4.27							5.53	4.27	9.8	0.04	0.03	0.01	0.02	5.47	2.08	3.39	2.11	3.42	11 AMF 11	3.53749	2.89506	1.24448	0.564286	0.435714	0.00408163	0.00306122	0.00102041	0.00204082	0.437755
1 ST 12	S			0.02	0.14	0.01			0.47	0.04			0.01						0.31	7.31							1	7.31	8.31	0.68	0.17	0.51	0	0.32	0.01	0.31	0.18	0.82	1 ST 12	1.28417	1.96168	1.08466	0.120337	0.879663	0.0818291	0.0204573	0.0613718	0	0.879663
2 ST 13	S				0.46	0.03			0.5					0.02				0.25	0.02	6.1			0.01				1.28	6.11	7.39	0.99	0.49	0.5	0	0.29	0.02	0.27	0.51	0.77	2 ST 13	1.44722	3.0217	1.00985	0.173207	0.826793	0.133965	0.0663058	0.067659	0	0.826793
3 ST 14	S		0.01	0.06	0.07	0.08			0.29				0.03	0.06					0.06	11.43							0.66	11.43	12.09	0.51	0.22	0.29	0	0.15	0.09	0.06	0.31	0.35	3 ST 14	1.1179	3.4749	1.0105	0.0545906	0.945409	0.0421836	0.0181969	0.0239868	0	0.945409
4 ST 15	S			0.07	0.36	0.03			0.67				0.01			0.05		0.06	0.05	6.35							1.3	6.35	7.65	1.13	0.46	0.67	0	0.17	0.01	0.16	0.47	0.83	4 ST 15	1.43033	2.64606	1.01575	0.169935	0.830065	0.147712	0.0601307	0.0875817	0	0.830065
5 ST 16	S	0.01			1.63	0.04			0.54	0.06			0.07			0.03				6.84							2.38	6.84	9.22	2.28	1.68	0.6	0	0.1	0.07	0.03	1.75	0.63	5 ST 16	1.70888	1.91391	1	0.258134	0.741866	0.247289	0.182213	0.0650759	0	0.741866
6 ST 17	S					0.06								1.2					0.05	8.45		0.11		2.91			1.31	11.47	12.78	0.06	0.06	0	0	1.25	1.2	0.05	1.26	0.05	6 ST 17	2.00825	1.09975	1.66126	0.102504	0.897496	0.00469484	0.00469484	0	0	0.897496
7 ST 18	S			0.2		0.11								0.01					0.97	10.42	0.18						1.29	10.6	11.89	0.31	0.31	0	0	0.98	0.01	0.97	0.32	0.97	7 ST 18	1.28987	1.96169	1.22196	0.108495	0.891505	0.0260723	0.0260723	0	0	0.891505
8 ST 19	S				0.27	0.04			0.16				0.01	0.04	0.01					11.66	0.05						0.53	11.71	12.24	0.47	0.31	0.16	0	0.06	0.06	0	0.37	0.16	8 ST 19	1.10111	2.75662	1.00858	0.0433007	0.956699	0.0383987	0.0253268	0.0130719	0	0.956699
9 ST 20	S					0.09				0.22			0.05	0.05				0.2	0.07	14.29	0.2						0.68	14.49	15.17	0.31	0.09	0.22	0	0.37	0.1	0.27	0.19	0.49	9 ST 20	1.12615	3.66601	1.03792	0.0448253	0.955175	0.0204351	0.00593276	0.0145023	0	0.955175
10 ST 21	S			0.03		0.02				0.01									0.04	12.8							0.1	12.8	12.9	0.06	0.05	0.01	0	0.04	0	0.04	0.05	0.05	10 ST 21	1.01567	2.57143	1.00625	0.00775194	0.992248	0.00465116	0.00387597	0.000775194	0	0.992248
11 ST 22	S			0.16					0.04	0.19				0.04		0.03				11.19							0.46	11.19	11.65	0.39	0.16	0.23	0	0.07	0.04	0.03	0.2	0.26	11 ST 22	1.08334	3.21581	1	0.039485	0.960515	0.0334764	0.0137339	0.0197425	0	0.960515
1 WH 23	W	0.09		0.01	0.4	0.11	0.01			0.06		0.14		0.03		0.22				2.95	0.07						1.07	3.02	4.09	0.68	0.62	0.06	0.14	0.25	0.03	0.22	0.65	0.42	1 WH 23	1.86691	4.52709	1.04743	0.261614	0.738386	0.166259	0.151589	0.0146699	0.0342298	0.772616
2 WH 24	W	0.23		0.01	0.78	0.01	0.08	0.05	0.03	0.14		0.19	5.35					0.88	0.09	1.17	0.26	0.23				1.89	7.84	3.55	11.39	1.33	1.11	0.22	0.19	6.32	5.35	0.97	6.46	1.38	2 WH 24	2.85408	1.99385	2.04508	0.688323	0.311677	0.116769	0.0974539	0.0193152	0.0166813	0.328358
3 WH 25	B	0.1	0.22	0.01	3.41	0.5				0.21	0.01	0.12		0.19					0.44	3.92	0.36						5.21	4.28	9.49	4.46	4.24	0.22	0.12	0.63	0.19	0.44	4.43	0.78	3 WH 25	3.24882	1.89114	1.41995	0.548999	0.451001	0.469968	0.446786	0.0231823	0.0126449	0.463646
4 WH 26	W	0.47		0.01	0.31	0.17	0.06		0.03	0.13		0.35							0.78	4.02							2.31	4.02	6.33	1.18	1.02	0.16	0.35	0.78	0	0.78	1.02	1.29	4 WH 26	2.32166	4.77832	1.37398	0.364929	0.635071	0.186414	0.161137	0.0252765	0.0552923	0.690363
5 WH 27	W	0.37	0.03	0.1	0.97	0.05				0.19		0.03	0.01	8.29			0.29		0.04	3.2	0.28						10.37	3.48	13.85	1.71	1.52	0.19	0.03	8.63	8.3	0.33	9.82	0.55	5 WH 27	2.39012	1.5258	1.20062	0.748736	0.251264	0.123466	0.109747	0.0137184	0.00216606	0.25343
6 WH 28	W			0.24	0.1	0.01						0.08		0.04	0.02	0.47				3.51	0.07						0.96	3.58	4.54	0.35	0.35	0	0.08	0.53	0.06	0.47	0.41	0.55	6 WH 28	1.63299	3.10303	1.03987	0.211454	0.788546	0.0770925	0.0770925	0	0.0176211	0.806167
7 WH 29	W		0.08		1.33	0.13			0.02	0.01		0.01		0.21		0.42		0.23		2.02		9.09					2.44	11.11	13.55	1.57	1.54	0.03	0.01	0.86	0.21	0.65	1.75	0.69	7 WH 29	2.06819	2.88143	1.42353	0.180074	0.819926	0.115867	0.113653	0.00221402	0.000738007	0.820664
8 WH 30	W			0.06	0.72	0.21						0.09	0.44	0.01			0.23		0.21	5.95							1.97	5.95	7.92	0.99	0.99	0	0.09	0.89	0.45	0.44	1.44	0.53	8 WH 30	1.72955	3.77388	1.0705	0.248737	0.751263	0.125	0.125	0	0.0113636	0.762626
9 WH 31	W		0.2	0.03	0.59					0.27		0.06				1.66				3.84		11.19					2.81	15.03	17.84	1.09	0.82	0.27	0.06	1.66	0	1.66	0.82	1.99	9 WH 31	2.22279	2.45137	1.61402	0.157511	0.842489	0.0610987	0.0459641	0.0151345	0.00336323	0.845852
10 WH 32	B	0.06	0.35		2.58	0.18			0.04	0.2		0.08							0.12	4.21			0.04				3.61	4.25	7.86	3.41	3.17	0.24	0.08	0.12	0	0.12	3.17	0.44	10 WH 32	2.51106	1.77477	1.07648	0.459288	0.540712	0.433842	0.403308	0.0305344	0.0101781	0.550891
11 WH 33	B	0.1	0.09		1.32				0.13		0.01		0.007							4.01					0.26		1.657	4.27	5.927	1.65	1.51	0.14	0	0.007	0.007	0	1.517	0.14	11 WH 33	1.95977	1.54463	1.12913	0.279568	0.720432	0.278387	0.254766	0.0236207	0	0.720432
1 WHAM 34	B		0.09		0.26		0.05					0.04	7.17				0.04			3.27							7.65	3.27	10.92	0.4	0.4	0	0.04	7.21	7.17	0.04	7.57	0.08	1 WHAM 34	1.91766	1.13657	1	0.700549	0.299451	0.03663	0.03663	0	0.003663	0.303114
2 WHAM 35	B	0.25		0.03	0.53	0.15	0.02		0.02	0.05		0.15	0.8			0.35		0.07	0.02	2.2	0.01		0.01				2.44	2.22	4.66	1.05	0.98	0.07	0.15	1.24	0.8	0.44	1.78	0.66	2 WHAM 35	3.6189	5.04862	1.03657	0.523605	0.476395	0.225322	0.2103	0.0150215	0.0321888	0.508584
3 WHAM 36	B					0.02						0.04		12.56					0.62	3.14	0.25						13.24	3.39	16.63	0.02	0.02	0	0.04	13.18	12.56	0.62	12.58	0.66	3 WHAM 36	1.64556	1.00956	1.56019	0.796152	0.203848	0.00120265	0.00120265	0	0.00240529	0.206254
4 WHAM 37	B	0.03		0.15	0.51	0.5						0.08				0.5			0.45	2.56	0.06						2.22	2.62	4.84	1.19	1.19	0	0.08	0.95	0	0.95	1.19	1.03	4 WHAM 37	3.10289	3.9662	1.39428	0.458678	0.541322	0.245868	0.245868	0	0.0165289	0.557851
5 WHAM 38	B	0.19	0.07		1.38	0.21				0.18		0.21			0.02		1.45	0.3	0.07	4.71	0.03	2.64					4.08	7.38	11.46	2.03	1.85	0.18	0.21	1.84	0.02	1.82	1.87	2.21	5 WHAM 38	3.92992	3.77565	1.90341	0.356021	0.643979	0.177138	0.161431	0.0157068	0.0183246	0.662304
6 WHAM 39	B			0.14		0.01						0.22		4.67		2.12			0.35	2.73	0.43						7.51	3.16	10.67	0.15	0.15	0	0.22	7.14	4.67	2.47	4.82	2.69	6 WHAM 39	3.33558	1.94399	1.58758	0.703843	0.296157	0.0140581	0.0140581	0	0.0206186	0.316776
7 WHAM 40	B					0.13						0.2		8.17		0.28	0.23		0.19	3.02	0.51			1.53			9.2	5.06	14.26	0.13	0.13	0	0.2	8.87	8.17	0.7	8.3	0.9	7 WHAM 40	2.58401	1.21278	2.34425	0.645161	0.354839	0.00911641	0.00911641	0	0.0140252	0.368864
8 WHAM 41	B				0.59							0.02		11.04	0.034	0.41	0.04			3.4							12.134	3.4	15.534	0.59	0.59	0	0.02	11.524	11.074	0.45	11.664	0.47	8 WHAM 41	1.80131	1.20288	1	0.781125	0.218875	0.0379812	0.0379812	0	0.0012875	0.220162
9 WHAM 42	B	0.11		0.03	1.01	0.14				0.11		0.07	0.37	2.38		0.5	0.12		0.1	3.11							4.94	3.11	8.05	1.4	1.29	0.11	0.07	3.47	2.75	0.72	4.04	0.9	9 WHAM 42	3.85328	3.28301	1.06424	0.613665	0.386335	0.173913	0.160248	0.0136646	0.00869565	0.395031
10 WHAM 43	B	0.25			1.12	0.17				0.02		0.04		0.37		1.16	0.02	0.59	8.23	2.78		0.01					11.97	2.79	14.76	1.56	1.54	0.02	0.04	10.37	0.37	10	1.91	10.06	10 WHAM 43	2.77031	4.40028	1.6093	0.810976	0.189024	0.105691	0.104336	0.00135501	0.00271003	0.191734
11 WHAM 44	B		0.05		0.65					0.29		0.05				0.94	0.88		0.83	2.72							3.69	2.72	6.41	0.99	0.7	0.29	0.05	2.65	0	2.65	0.7	2.99	11 WHAM 44	4.0059	3.7701	1.55831	0.575663	0.424337	0.154446	0.109204	0.0452418	0.00780031	0.432137
				dd
[truncated: 17 more columns]

## Sheet: combining h1h2
Soil	Rep	NativeSeeded1	foxtailANDnonseeded1	TOTAL1	Foorbs1	earlyF1	lateF1	nativegrass1	natlegums1	earlyLEg1	lateLeg1	earlySeededthrough41	late5plus1		NativeSeeded2	foxtailANDnonseeded2	TOTAL2	Forbs2	earlyForbs2	lateForbs2	nativegrass2	natlegums2	earlyLeg2	lateLeg2	earlySeededthrough42	late5plus2		NativeSeededB	foxtailANDnonseededB	TOTALB	ForbsB	earlyForbsB	lateForbsB	nativegrassB	natlegumsB	earlyLegB	lateLegB	earlySeededthrough4B	late5plusB		NativeSeededBLOG	foxtailANDnonseededBLOG	TOTALBLOG	ForbsBLOG	earlyForbsBLOG	lateForbsBLOG	nativegrassBLOG	natlegumsBLOG	earlyLegBLOG
AMF	1	6.0855	9.616	15.7015	5.8484	5.0602	0.7806	0	0.2371	0.1079	0.1292	5.1681	0.9098		3.12	6.39	9.51	0.28	0.2	0.08	0.06	2.78	2.44	0.34	2.64	0.48		9.2055	16.006	25.2115	6.1284	5.2602	0.8606	0.06	3.0171	2.5479	0.4692	7.8081	1.3898		1.00883	1.2306	1.41849	0.852992	0.796588	0.269653	0.0253059	0.603913	0.549971
AMF	2	9.0209	5.6221	14.643	8.0177	6.7567	1.261	0	1.0032	0.7431	0.2601	7.4998	1.5211		7.33	3.86	11.19	0.79	0.78	0.01	0.04	6.5	4.65	1.85	5.43	1.9		16.3509	9.4821	25.833	8.8077	7.5367	1.271	0.04	7.5032	5.3931	2.1101	12.9298	3.4211		1.23932	1.02045	1.42867	0.991567	0.93129	0.356217	0.0170333	0.929582	0.805711
AMF	3	3.638	3.955	7.593	3.301	1.533	1.768	0.091	0.246	0.161	0.085	1.694	1.944		2.85	8.6	11.45	0.15	0.14	0.01	0	2.7	0.73	1.97	0.87	1.98		6.488	12.555	19.043	3.451	1.673	1.778	0.091	2.946	0.891	2.055	2.564	3.924		0.874366	1.1321	1.30196	0.648458	0.426999	0.443732	0.0378248	0.596157	0.276692
AMF	4	6.4072	9.2094	15.6166	6.106	5.8356	0.2563	0	0.3012	0.0216	0.2796	5.8572	0.5359		2.85	8.87	11.72	0.36	0.36	0	0.35	2.14	0.78	1.36	1.14	1.71		9.2572	18.0794	27.3366	6.466	6.1956	0.2563	0.35	2.4412	0.8016	1.6396	6.9972	2.2459		1.01103	1.28056	1.45235	0.873088	0.857067	0.0990934	0.130334	0.53671	0.255658
AMF	5	5.6972	6.343	12.0402	5.0149	4.1709	0.844	0.2194	0.4629	0.344	0.1189	4.5149	1.1823		11.96	5.84	17.8	0.79	0.73	0.06	0.06	11.11	10.56	0.55	11.29	0.67		17.6572	12.183	29.8402	5.8049	4.9009	0.904	0.2794	11.5729	10.904	0.6689	15.8049	1.8523		1.27085	1.12001	1.48912	0.832822	0.770918	0.279667	0.107006	1.09944	1.07569
AMF	6	6.504	5.9698	12.4738	5.9341	3.64	2.2941	0.361	0.2089	0.0844	0.1245	3.7244	2.7796		7.57	4.4	11.97	0.81	0.81	0	0.09	6.67	6.15	0.52	6.96	0.61		14.074	10.3698	24.4438	6.7441	4.45	2.2941	0.451	6.8789	6.2344	0.6445	10.6844	3.3896		1.17823	1.05575	1.40558	0.888971	0.736397	0.517737	0.161667	0.896466	0.859403
AMF	7	3.932	8.444	12.376	3.716	3.023	0.693	0.053	0.163	0.042	0.121	3.065	0.867		7.82	5.72	13.54	0.49	0.49	0	0.11	7.22	0.73	6.49	1.22	6.6		11.752	14.164	25.916	4.206	3.513	0.693	0.163	7.383	0.772	6.611	4.285	7.467		1.10558	1.18081	1.43001	0.716504	0.654465	0.228657	0.0655797	0.923399	0.248464
AMF	8	2.126	9.0662	11.1922	2.126	1.224	0.902	0	0	0	0	1.224	0.902		0.8	7.02	7.82	0.46	0.4	0.06	0	0.34	0.34	0	0.74	0.06		2.926	16.0862	19.0122	2.586	1.624	0.962	0	0.34	0.34	0	1.964	0.962		0.59395	1.23265	1.30129	0.55461	0.418964	0.292699	0	0.127105	0.127105
AMF	9	5.325	6.318	11.643	5.209	4.224	0.985	0.046	0.07	0	0.07	4.224	1.101		7.39	6.48	13.87	0.76	0.76	0	0	6.63	6.06	0.57	6.82	0.57		12.715	12.798	25.513	5.969	4.984	0.985	0.046	6.7	6.06	0.64	11.044	1.671		1.1372	1.13982	1.42346	0.84317	0.776992	0.297761	0.0195317	0.886491	0.848805
AMF	10	3.6836	5.197	8.8806	3.439	2.774	0.665	0.095	0.1496	0.02	0.1296	2.794	0.8896		7.7	6.68	14.38	1.72	1.61	0.11	0.02	5.96	4.9	1.06	6.51	1.19		11.3836	11.877	23.2606	5.159	4.384	0.775	0.115	6.1096	4.92	1.1896	9.304	2.0796		1.09285	1.10981	1.3849	0.78951	0.731105	0.249198	0.0472749	0.851845	0.772322
AMF	11	2.9184	4.134	7.0524	2.726	0.96	1.766	0.063	0.1294	0.0213	0.1081	0.9813	1.9371		5.53	4.27	9.8	0.04	0.03	0.01	0.02	5.47	2.08	3.39	2.11	3.42		8.4484	8.404	16.8524	2.766	0.99	1.776	0.083	5.5994	2.1013	3.4981	3.0913	5.3571		0.975358	0.973313	1.2517	0.57588	0.298853	0.443419	0.0346285	0.819504	0.491544
XST	1	4.6879	10.497	15.1849	4.3155	3.338	0.9775	0	0.3724	0.3366	0.0358	3.6746	1.0133		1	7.31	8.31	0.68	0.17	0.51	0	0.32	0.01	0.31	0.18	0.82		5.6879	17.807	23.4949	4.9955	3.508	1.4875	0	0.6924	0.3466	0.3458	3.8546	1.8333		0.82529	1.27432	1.38908	0.777825	0.653984	0.395763	0	0.228503	0.129239
XST	2	7.4245	7.1802	14.6047	7.2539	6.454	0.7728	0	0.1706	0.1247	0.0459	6.5787	0.8187		1.28	6.11	7.39	0.99	0.49	0.5	0	0.29	0.02	0.27	0.51	0.77		8.7045	13.2902	21.9947	8.2439	6.944	1.2728	0	0.4606	0.1447	0.3159	7.0887	1.5887		0.986973	1.15504	1.36163	0.965855	0.900039	0.356561	0	0.164531	0.0586917
XST	3	1.1137	7.285	8.3987	0.8397	0.4257	0.414	0.095	0.179	0.113	0.066	0.5387	0.575		0.66	11.43	12.09	0.51	0.22	0.29	0	0.15	0.09	0.06	0.31	0.35		1.7737	18.715	20.4887	1.3497	0.6457	0.704	0.095	0.329	0.203	0.126	0.8487	0.925		0.443059	1.2948	1.33221	0.371012	0.216351	0.23147	0.0394141	0.123525	0.0802656
XST	4	5.6402	7.9803	13.6205	5.5719	4.7687	0.8032	0	0.0683	0.0204	0.0479	4.7891	0.8511		1.3	6.35	7.65	1.13	0.46	0.67	0	0.17	0.01	0.16	0.47	0.83		6.9402	14.3303	21.2705	6.7019	5.2287	1.4732	0	0.2383	0.0304	0.2079	5.2591	1.6811		0.899831	1.18555	1.34773	0.886598	0.794397	0.393259	0	0.0928259	0.0130059
XST	5	10.158	5.761	15.919	9.78	8.943	0.837	0.312	0.066	0.021	0.045	8.964	1.194		2.38	6.84	9.22	2.28	1.68	0.6	0	0.1	0.07	0.03	1.75	0.63		12.538	12.601	25.139	12.06	10.623	1.437	0.312	0.166	0.091	0.075	10.714	1.824		1.13155	1.13357	1.41729	1.11594	1.06532	0.386856	0.117934	0.0666986	0.0378248
XST	6	3.647	8.213	11.86	3.06	2.282	0.778	0.19	0.397	0.349	0.048	2.631	1.016		1.31	11.47	12.78	0.06	0.06	0	0	1.25	1.2	0.05	1.26	0.05		4.957	19.683	24.64	3.12	2.342	0.778	0.19	1.647	1.549	0.098	3.891	1.066		0.775028	1.31561	1.40892	0.614897	0.524006	0.249932	0.075547	0.422754	0.40637
XST	7														1.29	10.6	11.89	0.31	0.31	0	0	0.98	0.01	0.97	0.32	0.97		1.29	10.6	11.89	0.31	0.31	0	0	0.98	0.01	0.97	0.32	0.97		0.359835	1.06446	1.11025	0.117271	0.117271	0	0	0.296665	0.00432137
XST	8														0.53	11.71	12.24	0.47	0.31	0.16	0	0.06	0.06	0	0.37	0.16		0.53	11.71	12.24	0.47	0.31	0.16	0	0.06	0.06	0	0.37	0.16		0.184691	1.10415	1.12189	0.167317	0.117271	0.064458	0	0.0253059	0.0253059
XST	9	1.2101	7.959	9.1691	0.843	0.718	0.125	0.193	0.1741	0.105	0.0691	0.823	0.3871		0.68	14.49	15.17	0.31	0.09	0.22	0	0.37	0.1	0.27	0.19	0.49		1.8901	22.449	24.3391	1.153	0.808	0.345	0.193	0.5441	0.205	0.3391	1.013	0.8771		0.460913	1.37012	1.40379	0.333044	0.257198	0.128722	0.0766404	0.188675	0.080987
XST	10	1.752	5.979	7.731	1.587	0.935	0.652	0.067	0.098	0.013	0.085	0.948	0.804		0.1	12.8	12.9	0.06	0.05	0.01	0	0.04	0	0.04	0.05	0.05		1.852	18.779	20.631	1.647	0.985	0.662	0.067	0.138	0.013	0.125	0.998	0.854		0.45515	1.2962	1.33508	0.422754	0.297761	0.220631	0.0281644	0.0561423	0.00560945
XST	11	1.9883	6.643	8.6313	1.8723	1.2373	0.635	0.084	0.032	0.024	0.008	1.2613	0.727		0.46	11.19	11.65	0.39	0.16	0.23	0	0.07	0.04	0.03	0.2	0.26		2.4483	17.833	20.2813	2.2623	1.3973	0.865	0.084	0.102	0.064	0.038	1.4613	0.987		0.537605	1.27492	1.328	0.513524	0.379722	0.270679	0.0350293	0.0421816	0.0269416
WHOLE	1	8.0702	4.9128	12.983	7.9882	7.1264	0.764	0	0.082	0.0082	0.0738	7.1346	0.8378		1.07	3.02	4.09	0.68	0.62	0.06	0.14	0.25	0.03	0.22	0.65	0.42		9.1402	7.9328	17.073	8.6682	7.7464	0.824	0.14	0.332	0.0382	0.2938	7.7846	1.2578		1.00605	0.950988	1.25703	0.985346	0.941829	0.261025	0.0569049	0.124504	0.016281
WHOLE	2	9.2841	4.7185	14.0026	8.6922	7.4479	1.1983	0	0.5919	0.402	0.1899	7.8499	1.3882		7.84	3.55	11.39	1.33	1.11	0.22	0.19	6.32	5.35	0.97	6.46	1.38		17.1241	8.2685	25.3926	10.0222	8.5579	1.4183	0.19	6.9119	5.752	1.1599	14.3099	2.7682		1.25826	0.967009	1.42148	1.04227	0.980362	0.38351	0.075547	0.898281	0.829432
WHOLE	3	7.5516	3.2338	10.7854	7.2793	6.6776	0.5014	0.1965	0.0758	0.0471	0.0287	6.7247	0.7266		5.21	4.28	9.49	4.46	4.24	0.22	0.12	0.63	0.19	0.44	4.43	0.78		12.7616	7.5138	20.2754	11.7393	10.9176	0.7214	0.3165	0.7058	0.2371	0.4687	11.1547	1.5066		1.13867	0.930123	1.32788	1.10515	1.07619	0.235882	0.119421	0.231928	0.0924048
WHOLE	4	7.7995	8.0118	15.8113	7.3701	4.5063	2.8638	0.0608	0.3686	0.3095	0.0591	4.8158	2.9837		2.31	4.02	6.33	1.18	1.02	0.16	0.35	0.78	0	0.78	1.02	1.29		10.1095	12.0318	22.1413	8.5501	5.5263	3.0238	0.4108	1.1486	0.3095	0.8391	5.8358	4.2737		1.04569	1.115	1.36439	0.980008	0.814667	0.604636	0.149465	0.332156	0.117106
WHOLE	5	10.0166	5.22	15.2366	9.4436	6.9966	2.447	0.293	0.28	0.252	0.028	7.2486	2.768		10.37	3.48	13.85	1.71	1.52	0.19	0.03	8.63	8.3	0.33	9.82	0.55		20.3866	8.7	29.0866	11.1536	8.5166	2.637	0.323	8.91	8.552	0.358	17.0686	3.318		1.33014	0.986772	1.47837	1.0847	0.978482	0.560743	0.12156	0.996074	0.980094
WHOLE	6	3.6535	10.8012	14.4547	3.6522	1.5441	2.1081	0	0.0013	0	0.0013	1.5441	2.1094		0.96	3.58	4.54	0.35	0.35	0	0.08	0.53	0.06	0.47	0.41	0.55		4.6135	14.3812	18.9947	4.0022	1.8941	2.1081	0.08	0.5313	0.06	0.4713	1.9541	2.6594		0.749234	1.18699	1.30091	0.699161	0.461514	0.492495	0.0334238	0.18506	0.0253059
WHOLE	7	10.3928	5.4636	15.8564	10.2328	9.388	0.8448	0.044	0.116	0.027	0.089	9.415	0.9778		2.44	11.11	13.55	1.57	1.54	0.03	0.01	0.86	0.21	0.65	1.75	0.69		12.8328	16.5736	29.4064	11.8028	10.928	0.8748	0.054	0.976	0.237	0.739	11.165	1.6678		1.14091	1.24486	1.48297	1.1073	1.07657	0.272955	0.0228406	0.295787	0.0923697
WHOLE	8	6.474	4.664	11.138	6.144	5.297	0.847	0.282	0.048	0.014	0.034	5.311	1.163		1.97	5.95	7.92	0.99	0.99	0	0.09	0.89	0.45	0.44	1.44	0.53		8.444	10.614	19.058	7.134	6.287	0.847	0.372	0.938	0.464	0.474	6.751	1.693		0.975156	1.06498	1.30229	0.910304	0.862549	0.266467	0.137354	0.287354	0.165541
WHOLE	9	8.159	4.004	12.163	7.84	6.896	0.944	0.192	0.127	0	0.127	6.896	1.263		2.81	15.03	17.84	1.09	0.82	0.27	0.06	1.66	0	1.66	0.82	1.99		10.969	19.034	30.003	8.93	7.716	1.214	0.252	1.787	0	1.787	7.716	3.253		1.07806	1.30177	1.4914	0.996949	0.940317	0.345178	0.0976043	0.445137	0
WHOLE	10	11.3712	5.2022	16.5734	11.3645	10.3502	1.0143	0	0.0067	0	0.0067	10.3502	1.021		3.61	4.25	7.86	3.41	3.17	0.24	0.08	0.12	0	0.12	3.17	0.44		14.9812	9.4522	24.4334	14.7745	13.5202	1.2543	0.08	0.1267	0	0.1267	13.5202	1.461		1.20361	1.01921	1.4054	1.19796	1.16197	0.353012	0.0334238	0.0518083	0
WHOLE	11	2.98	4.283	7.263	2.77	2.087	0.683	0.05	0.16	0.16	0	2.247	0.733		1.657	4.27	5.927	1.65	1.51	0.14	0	0.007	0.007	0	1.517	0.14		4.637	8.553	13.19	4.42	3.597	0.823	0.05	0.167	0.167	0	3.764	0.873		0.751048	0.98014	1.15198	0.733999	0.662475	0.260787	0.0211893	0.0670709	0.0670709
AWHOLE	1	5.6443	8.5713	14.2156	5.5899	5.438	0.0592	0	0.0544	0.0544	0	5.4924	0.0592		7.65	3.27	10.92	0.4	0.4	0	0.04	7.21	7.17	0.04	7.57	0.08		13.2943	11.8413	25.1356	5.9899	5.838	0.0592	0.04	7.2644	7.2244	0.04	13.0624	0.1392		1.15516	1.10861	1.41723	0.844471	0.834929	0.024978	0.0170333	0.917211	0.915104
AWHOLE	2	13.4893	6.5394	20.0287	8.6516	7.1627	1.4538	0	4.8377	4.7458	0.0919	11.9085	1.5457		2.44	2.22	4.66	1.05	0.98	0.07	0.15	1.24	0.8	0.44	1.78	0.66		15.9293	8.7594	24.6887	9.7016	8.1427	1.5238	0.15	6.0777	5.5458	0.5319	13.6885	2.2057		1.22864	0.989423	1.40974	1.02945	0.961074	0.402055	0.0606978	0.849892	0.815963
AWHOLE	3	2.1128	5.757	7.8698	1.3628	0.1928	1.17	0.464	0.286	0.281	0.005	0.4738	1.639		13.24	3.39	16.63	0.02	0.02	0	0.04	13.18	12.56	0.62	12.58	0.66		15.3528	9.147	24.4998	1.3828	0.2128	1.17	0.504	13.466	12.841	0.625	13.0538	2.299		1.21359	1.00634	1.40654	0.377088	0.0837892	0.33646	0.177248	1.16035	1.14117
AWHOLE	4	5.9395	4.4981	10.4376	5.7644	3.8675	1.8969	0.0422	0.1329	0	0.1329	3.8675	2.072		2.22	2.62	4.84	1.19	1.19	0	0.08	0.95	0	0.95	1.19	1.03		8.1595	7.1181	15.2776	6.9544	5.0575	1.8969	0.1222	1.0829	0	1.0829	5.0575	3.102		0.961872	0.909454	1.21159	0.900607	0.782293	0.461934	0.0500703	0.318668	0
AWHOLE	5	7.7981	6.8647	14.6628	7.1634	6.6105	0.5529	0.5172	0.1175	0	0.1175	6.6105	1.1876		4.08	7.38	11.46	2.03	1.85	0.18	0.21	1.84	0.02	1.82	1.87	2.21		11.8781	14.2447	26.1228	9.1934	8.4605	0.7329	0.7272	1.9575	0.02	1.9375	8.4805	3.3976		1.10985	1.18312	1.43333	1.00832	0.975914	0.238774	0.237343	0.470925	0.00860017
AWHOLE	6	3.8291	4.5161	8.3452	2.9583	1.1475	1.8108	0.4468	0.424	0.0254	0.3986	1.1729	2.6562		7.51	3.16	10.67	0.15	0.15	0	0.22	7.14	4.67	2.47	4.82	2.69		11.3391	7.6761	19.0152	3.1083	1.2975	1.8108	0.6668	7.564	4.6954	2.8686	5.9929	5.3462		1.09128	0.938325	1.30136	0.613662	0.361256	0.44883	0.221883	0.932677	0.755524
AWHOLE	7	2.507	6.476	8.983	2.191	0.845	1.346	0.103	0.213	0.154	0.059	0.999	1.508		9.2	5.06	14.26	0.13	0.13	0	0.2	8.87	8.17	0.7	8.3	0.9		11.707	11.536	23.243	2.321	0.975	1.346	0.303	9.083	8.324	0.759	9.299	2.408		1.10404	1.09816	1.38459	0.521269	0.295567	0.370328	0.114944	1.00359	0.969602
AWHOLE	8	3.254	3.65	6.904	3.063	1.648	1.415	0.055	0.136	0.082	0.054	1.73	1.524		12.134	3.4	15.534	0.59	0.59	0	0.02	11.524	11.074	0.45	11.664	0.47		15.388	7.05	22.438	3.653	2.238	1.415	0.075	11.66	11.156	0.504	13.394	1.994		1.21453	0.905796	1.36992	0.667733	0.510277	0.382917	0.0314085	1.10243	1.08479
AWHOLE	9	4.9342	3.024	7.9582	4.5796	3.8498	0.7298	0.194	0.1606	0.015	0.1456	3.8648	1.0694		4.94	3.11	8.05	1.4	1.29	0.11	0.07	3.47	2.75	0.72	4.04	0.9		9.8742	6.134	16.0082	5.9796	5.1398	0.8398	0.264	3.6306	2.765	0.8656	7.9048	1.9694		1.0364	0.853333	1.23066	0.843831	0.788154	0.264771	0.101747	0.665637	0.575765
AWHOLE	10	8.317	3.191	11.508	7.712	6.626	1.086	0.422	0.183	0.032	0.151	6.658	1.659		11.97	2.79	14.76	1.56	1.54	0.02	0.04	10.37	0.37	10	1.91	10.06		20.287	5.981	26.268	9.272	8.166	1.106	0.462	10.553	0.402	10.151	8.568	11.719		1.32811	0.843918	1.43565	1.01166	0.96218	0.323458	0.164947	1.06269	0.146748
AWHOLE	11	3.0936	3.6133	6.7069	2.82	1.887	0.933	0.049	0.2246	0.071	0.1536	1.958	1.1356		3.69	2.72	6.41	0.99	0.7	0.29	0.05	2.65	0	2.65	0.7	2.99		6.7836	6.3333	13.1169	3.81	2.587	1.223	0.099	2.8746	0.071	2.8036	2.658	4.1256		0.891181	0.865299	1.14974	0.682145	0.554731	0.346939	0.0409977	0.588227	0.0297895
[truncated: 15 more columns]
