# Supplementary material for: Native Microbes Amplify Native Seedling Establishment and Diversity While Inhibiting a Non-Native Grass
Source: Plants (Basel). 2023 Mar 6;12(5):1184. doi: 10.3390/plants12051184 (PMC10005557; doi:10.3390/plants12051184)
Supplement: Supplementary file 1 [file plants-12-01184-s001.zip › Germ 2020 Har1Har2Both sassing sheet CODE.txt]

/* Generated Code (IMPORT) */
/* Source File: Germ 2020 Har1Har2Both sassing sheet fot 11.12.20 outputs.csv */
/* Source Path: /home/u49292986 */
/* Code generated on: 2/9/21, 5:45 PM */

%web_drop_table(WORK.IMPORT);


FILENAME REFFILE '/home/u49292986/Germ 2020/Germ 2020 Har1Har2Both sassing sheet fot 11.12.20 outputs.csv';

PROC IMPORT DATAFILE=REFFILE
	DBMS=CSV
	OUT=WORK.IMPORT;
	GETNAMES=YES;
RUN;

PROC CONTENTS DATA=WORK.IMPORT; RUN;


%web_open_table(WORK.IMPORT);


proc glm; class Soil Rep;
model TotalDivH1	NativePropH1	FoxtailANDNSpropH1	PForbsH1	PearlyFH1	PlateFH1	PNATgrassH1	PNATNONNATGRASSH1	PlegumsH1	PearlyLEgH1	PlateLegH1	Pearlythrough4H1	Plate5plusH1	NativeSeededLOGH1	foxtailANDnonseededLOGH1	TOTALLOGH1	ForbsLOGH1	earlyForbsLOGH1	lateForbsH1	nativegrassLOGH1	natlegumsLOGH1	earlyLegLOGH1	lateLegLOGH1	earlySeededthrough4LOGH1	late5plusLOGH1		TotalDivH2	NativeDivH2	NNdivH2	NativePropH2	FoxtailANDNSpropH2	PForbsH2	PearlyFH2	PlateFH2	PnatgrassH2	PnatNonnatgrassH2	PlegumsH2	PearlyLEgH2	PlateLegH2	Pearlythrough4H2	Plate5plusH2	NativeSeededLOGH2	foxtailANDnonseededLOGH2	TOTALLOGH2	ForbsLOGH2	earlyForbsLOGH2	lateForbsLOGH2	nativegrassLOGH2	natlegumsLOGH2	earlyLegLOGH2	lateLegLOGH2	earlySeededthrough4LOGH2	late5plusLOGH2		NativeSeededBothprop	foxtailANDnonseededBothprop	TOTALBothprop	ForbsBothprop	earlyForbsBothprop	lateForbsBothprop	nativegrassBothprop	natlegumsBothprop	earlyLegBothprop	lateLegBothprop	earlySeededthrough4Bothprop	late5plusBothprop		TotalDivHar2	NativeDivhar2	NNdivhar2	TotalDivboth		NativeSeededBLOG	foxtailANDnonseededBLOG	TOTALBLOG	ForbsBLOG	earlyForbsBLOG	lateForbsBLOG	nativegrassBLOG	natlegumsBLOG	earlyLegBLOG	lateLegBLOG	earlySeededthrough4BLOG	late5plusBLOG
= Soil Rep/ss3;


contrast "living vs dead" Soil 1 1 1 -3;
contrast "average effect of AMF inoculation with and without whole soil" Soil 1 1 -1 -1;
contrast "whole soil vs whole soil+AMF" Soil 0 1 -1 0;
contrast "dif among living" Soil 1 -1 0 0,
                          Soil 1 0 -1 0;
 lsmeans=Soil/stderr;
 run;
                          
