# Supplementary material for: Native Microbes Amplify Native Seedling Establishment and Diversity While Inhibiting a Non-Native Grass
Source: Plants (Basel). 2023 Mar 6;12(5):1184. doi: 10.3390/plants12051184 (PMC10005557; doi:10.3390/plants12051184)
Supplement: Supplementary file 1 [file plants-12-01184-s001.zip › Germ 2020 Har1Har2Both sassing sheet fot 11.12.20 outputs.csv]

Soil	Rep	TotalDivH1	NativePropH1	FoxtailANDNSpropH1	PForbsH1	PearlyFH1	PlateFH1	PNATgrassH1	PNATNONNATGRASSH1	PlegumsH1	PearlyLEgH1	PlateLegH1	Pearlythrough4H1	Plate5plusH1	NativeSeededLOGH1	foxtailANDnonseededLOGH1	TOTALLOGH1	ForbsLOGH1	earlyForbsLOGH1	lateForbsH1	nativegrassLOGH1	natlegumsLOGH1	earlyLegLOGH1	lateLegLOGH1	earlySeededthrough4LOGH1	late5plusLOGH1		TotalDivH2	NativeDivH2	NNdivH2	NativePropH2	FoxtailANDNSpropH2	PForbsH2	PearlyFH2	PlateFH2	PnatgrassH2	PnatNonnatgrassH2	PlegumsH2	PearlyLEgH2	PlateLegH2	Pearlythrough4H2	Plate5plusH2	NativeSeededLOGH2	foxtailANDnonseededLOGH2	TOTALLOGH2	ForbsLOGH2	earlyForbsLOGH2	lateForbsLOGH2	nativegrassLOGH2
AMF	1	2.369767	0.387574436	0.612425564	0.372473967	0.322274942	0.049714995	0	0.612425564	0.015100468	0.006871955	0.008228513	0.329146897	0.057943509	0.850370502	1.02596091	1.222755478	0.835589119	0.782486957	0.250566369	0	0.092404807	0.044500562	0.052770869	0.790151406	0.280987889		2.056116	2.227274	1.038223	0.32807571	0.67192429	0.029442692	0.021030494	0.008412198	0.006309148	0.678233438	0.29232387	0.256572029	0.03575184	0.277602524	0.050473186	0.614897216	0.868644438	1.021602716	0.10720997	0.079181246	0.033423755	0.025305865
AMF	2	4.293211	0.616055453	0.383944547	0.547544902	0.461428669	0.086116233	0	0.383944547	0.068510551	0.050747798	0.017762754	0.512176467	0.103878987	1.000906728	0.820995735	1.194320045	0.955095783	0.889676995	0.354300562	0	0.301724312	0.241322303	0.100405012	0.929408707	0.401590072		3.866711	2.378029	1.495554	0.655049151	0.344950849	0.070598749	0.069705094	0.000893655	0.00357462	0.348525469	0.580875782	0.415549598	0.165326184	0.485254692	0.169794459	0.920645001	0.686636269	1.086003706	0.252853031	0.250420002	0.004321374	0.017033339
AMF	3	3.165408	0.47912551	0.52087449	0.434742526	0.201896484	0.232846042	0.011984723	0.532859212	0.032398262	0.02120374	0.011194521	0.223100224	0.256025286	0.666330744	0.695043659	0.934144812	0.633569443	0.40363519	0.442166086	0.037824751	0.095518042	0.06483222	0.035429738	0.430397591	0.468937806		3.127169	2.424081	2.423224	0.248908297	0.751091703	0.013100437	0.012227074	0.000873362	0	0.751091703	0.23580786	0.063755459	0.172052402	0.075982533	0.172925764	0.58546073	0.982271233	1.095169351	0.06069784	0.056904851	0.004321374	0
AMF	4	2.39142	0.410281367	0.589718633	0.390994198	0.37367929	0.016412023	0	0.589718633	0.019287169	0.001383144	0.017904025	0.375062434	0.034316048	0.869654071	1.00900022	1.220542166	0.851625203	0.834776641	0.09909336	0	0.114344055	0.009280884	0.107074231	0.836146816	0.18636294		3.227543	4.177646	1.997274	0.243174061	0.756825939	0.030716724	0.030716724	0	0.029863481	0.78668942	0.182593857	0.066552901	0.116040956	0.097269625	0.145904437	0.58546073	0.994317153	1.104487111	0.133538908	0.133538908	0	0.130333768
AMF	5	3.075329	0.473181509	0.526818491	0.416513015	0.346414511	0.070098503	0.018222289	0.54504078	0.038446205	0.028570954	0.009875251	0.374985465	0.098196043	0.825893269	0.865873528	1.115284252	0.779228411	0.713566139	0.265760917	0.086146191	0.16521464	0.128399269	0.048791274	0.741537642	0.338914453		2.30827	1.315541	1.165902	0.671910112	0.328089888	0.044382022	0.041011236	0.003370787	0.003370787	0.331460674	0.624157303	0.593258427	0.030898876	0.634269663	0.037640449	1.112605002	0.835056102	1.274157849	0.252853031	0.238046103	0.025305865	0.025305865
AMF	6	5.494355	0.521412881	0.478587119	0.47572512	0.291811637	0.183913483	0.02894066	0.507527778	0.016747102	0.006766182	0.00998092	0.298577819	0.222835062	0.875292825	0.843220316	1.129490097	0.840990101	0.666517981	0.517736779	0.133858125	0.082390378	0.035189509	0.05095946	0.674346661	0.57744584		2.790699	1.772406	1.018379	0.632414369	0.367585631	0.067669173	0.067669173	0	0.007518797	0.375104428	0.557226399	0.513784461	0.043441938	0.581453634	0.050960735	0.932980822	0.73239376	1.112939976	0.257678575	0.257678575	0	0.037426498
AMF	7	2.639452	0.3177117	0.6822883	0.300258565	0.24426309	0.055995475	0.004282482	0.686570782	0.013170653	0.003393665	0.009776988	0.247656755	0.070054945	0.693023068	0.975155978	1.12632626	0.673573796	0.604550033	0.228656958	0.022428371	0.065579715	0.017867719	0.049605613	0.60906055	0.271144318		2.704732	1.7396	1.003496	0.577548006	0.422451994	0.036189069	0.036189069	0	0.008124077	0.430576071	0.53323486	0.053914328	0.479320532	0.090103397	0.487444609	0.945468585	0.827369273	1.162564407	0.173186268	0.173186268	0	0.045322979
AMF	8	2.912786	0.189953718	0.810046282	0.189953718	0.109361877	0.080591841	0	0.810046282	0	0	0	0.109361877	0.080591841	0.494988974	1.002865555	1.086082078	0.494988974	0.347134783	0.279210513	0	0	0	0	0.347134783	0.279210513		1.235412	2.919708	1	0.10230179	0.89769821	0.058823529	0.051150895	0.007672634	0	0.89769821	0.043478261	0.043478261	0	0.094629156	0.007672634	0.255272505	0.904174368	0.945468585	0.164352856	0.146128036	0.025305865	0
AMF	9	3.308836	0.457356351	0.542643649	0.447393284	0.362793095	0.084600189	0.003950872	0.54659452	0.006012196	0	0.006012196	0.362793095	0.094563257	0.80106053	0.864392405	1.101850138	0.79302166	0.718003168	0.297760511	0.019531685	0.029383778	0	0.029383778	0.718003168	0.322426052		2.505133	1.267384	1.239135	0.532804614	0.467195386	0.054794521	0.054794521	0	0	0.467195386	0.478010094	0.436914203	0.04109589	0.491708724	0.04109589	0.923761961	0.873901598	1.172310969	0.245512668	0.245512668	0	0
AMF	10	4.012064	0.414791793	0.585208207	0.387248609	0.312366282	0.074882328	0.010697475	0.595905682	0.016845709	0.0022521	0.014593609	0.314618382	0.100173412	0.670579797	0.792181496	0.994783318	0.647285145	0.576801896	0.221414238	0.039414119	0.060546755	0.008600172	0.052924684	0.579097327	0.27636988		3.434272	2.668768	1.297587	0.535465925	0.464534075	0.11961057	0.111961057	0.007649513	0.001390821	0.465924896	0.414464534	0.340751043	0.073713491	0.4527121	0.082753825	0.939519253	0.88536122	1.186956335	0.434568904	0.416640507	0.045322979	0.008600172
AMF	11	2.390233	0.413816573	0.586183427	0.38653508	0.136123873	0.250411208	0.008933129	0.595116556	0.018348364	0.003020248	0.015328115	0.139144121	0.274672452	0.593108768	0.710455864	0.90592534	0.571242851	0.292256071	0.441852176	0.026533265	0.052847783	0.009153332	0.044578955	0.29695024	0.467918733		3.537489	2.89506	1.244477	0.564285714	0.435714286	0.004081633	0.003061224	0.001020408	0.002040816	0.437755102	0.558163265	0.212244898	0.345918367	0.215306122	0.348979592	0.814913181	0.721810615	1.033423755	0.017033339	0.012837225	0.004321374	0.008600172
XST	1	2.48212	0.308721164	0.691278836	0.284196801	0.219823641	0.06437316	0	0.691278836	0.024524363	0.022166758	0.002357605	0.241990398	0.066730765	0.754951952	1.060584531	1.20911002	0.725544122	0.637289548	0.296116492	0	0.137480709	0.126001457	0.015275907	0.669744455	0.303908494		1.28417	1.961681	1.084663	0.120336943	0.879663057	0.081829122	0.02045728	0.061371841	0	0.879663057	0.038507822	0.001203369	0.037304452	0.02166065	0.098676294	0.301029996	0.919601024	0.968949681	0.225309282	0.068185862	0.178976947	0
XST	2	2.557804	0.508363746	0.491636254	0.496682575	0.441912535	0.052914473	0	0.491636254	0.011681171	0.008538347	0.003142824	0.450450882	0.056057297	0.925544135	0.912763922	1.193255424	0.916659203	0.872389388	0.248659743	0	0.06840852	0.051036695	0.019490163	0.879594716	0.259761067		1.447219	3.021698	1.009847	0.173207037	0.826792963	0.133964817	0.066305819	0.067658999	0	0.826792963	0.039242219	0.00270636	0.036535859	0.069012179	0.104194858	0.357934847	0.851869601	0.923761961	0.298853076	0.173186268	0.176091259	0
XST	3	1.84427	0.132603855	0.867396145	0.099979759	0.050686416	0.049293343	0.011311274	0.878707419	0.021312822	0.013454463	0.007858359	0.064140879	0.068462976	0.325043347	0.918292513	0.973067787	0.264747008	0.15402815	0.150449409	0.039414119	0.071513805	0.046495164	0.027757205	0.187153954	0.197280558		1.117903	3.474903	1.010498	0.054590571	0.945409429	0.042183623	0.018196857	0.023986766	0	0.945409429	0.012406948	0.007444169	0.004962779	0.025641026	0.028949545	0.220108088	1.094471129	1.116939647	0.178976947	0.086359831	0.11058971	0
XST	4	3.143689	0.414096399	0.585903601	0.409081899	0.350111964	0.058969935	0	0.585903601	0.0050145	0.001497742	0.003516758	0.351609706	0.062486693	0.82218116	0.953290845	1.164962225	0.817690946	0.761077954	0.256043899	0	0.028693228	0.00877045	0.02031984	0.762611052	0.267429881		1.430326	2.646063	1.015747	0.169934641	0.830065359	0.147712418	0.060130719	0.087581699	0	0.830065359	0.022222222	0.00130719	0.020915033	0.061437908	0.108496732	0.361727836	0.866287339	0.937016107	0.328379603	0.164352856	0.222716471	0
XST	5	2.50922	0.638105409	0.361894591	0.614360199	0.561781519	0.05257868	0.019599221	0.381493812	0.004145989	0.001319178	0.002826811	0.563100697	0.075004711	1.047586357	0.830010936	1.22837469	1.032618761	0.997517439	0.264109156	0.117933835	0.027757205	0.009025742	0.01911629	0.998433719	0.341236623		1.708876	1.913907	1	0.25813449	0.74186551	0.247288503	0.182212581	0.065075922	0	0.74186551	0.010845987	0.007592191	0.003253796	0.189804772	0.068329718	0.5289167	0.894316063	1.009450896	0.515873844	0.428134794	0.204119983	0
XST	6	3.756508	0.307504216	0.692495784	0.258010118	0.192411467	0.065598651	0.016020236	0.70851602	0.033473862	0.029426644	0.004047218	0.221838111	0.085666105	0.667172672	0.964401071	1.109240969	0.608526034	0.516138577	0.249931757	0.075546961	0.145196406	0.13001195	0.020361283	0.560026249	0.304490528		2.008248	1.099751	1.661264	0.102503912	0.897496088	0.004694836	0.004694836	0	0	0.897496088	0.097809077	0.093896714	0.003912363	0.098591549	0.003912363	0.36361198	1.095866453	1.139249218	0.025305865	0.025305865	0	0
XST	7																											1.289869	1.961686	1.221956	0.108494533	0.891505467	0.02607233	0.02607233	0	0	0.891505467	0.082422204	0.000841043	0.081581161	0.026913373	0.081581161	0.359835482	1.064457989	1.110252917	0.117271296	0.117271296	0	0
XST	8																											1.101114	2.756624	1.008576	0.043300654	0.956699346	0.038398693	0.025326797	0.013071895	0	0.956699346	0.004901961	0.004901961	0	0.030228758	0.013071895	0.184691431	1.104145551	1.121887985	0.167317335	0.117271296	0.064457989	0
XST	9	1.57397	0.131975875	0.868024125	0.091939231	0.078306486	0.013632745	0.021048958	0.889073082	0.018987687	0.011451506	0.007536181	0.089757992	0.042217884	0.344411925	0.952259537	1.007282518	0.265525335	0.235023159	0.051152522	0.076640444	0.069705088	0.043362278	0.02901833	0.260786669	0.142107772		1.126148	3.66601	1.037917	0.044825313	0.955174687	0.020435069	0.005932762	0.014502307	0	0.955174687	0.024390244	0.006591958	0.017798286	0.01252472	0.032300593	0.225309282	1.190051418	1.20871002	0.117271296	0.037426498	0.086359831	0
XST	10	1.710372	0.226620101	0.773379899	0.205277454	0.120941663	0.084335791	0.008666408	0.782046307	0.012676239	0.001681542	0.010994697	0.122623205	0.103996896	0.43964843	0.843793198	0.941063988	0.412796429	0.286680969	0.218010043	0.028164419	0.04060234	0.005609445	0.035429738	0.289588953	0.256236533		1.015667	2.571429	1.00625	0.007751938	0.992248062	0.004651163	0.003875969	0.000775194	0	0.992248062	0.003100775	0	0.003100775	0.003875969	0.003875969	0.041392685	1.139879086	1.1430148	0.025305865	0.021189299	0.004321374	0
XST	11	1.74171	0.230359274	0.769640726	0.216919815	0.143350364	0.073569451	0.009732022	0.779372748	0.003707437	0.002780578	0.000926859	0.146130942	0.084228332	0.475424195	0.88326386	0.983684911	0.458229798	0.349724223	0.213517757	0.035029282	0.013679697	0.010299957	0.003460532	0.354358183	0.237292338		1.083337	3.215805	1	0.039484979	0.960515021	0.033476395	0.013733906	0.019742489	0	0.960515021	0.006008584	0.003433476	0.002575107	0.017167382	0.022317597	0.164352856	1.086003706	1.102090526	0.1430148	0.064457989	0.089905111	0
WHOLE	1	3.127038	0.621597474	0.378402526	0.615281522	0.548902411	0.058846183	0	0.378402526	0.006315952	0.000631595	0.005684356	0.549534006	0.06453054	0.957616863	0.771793189	1.145600358	0.953672728	0.909898195	0.246498581	0	0.034227261	0.003546693	0.0309234	0.910336202	0.264298247		1.866913	4.527086	1.047431	0.261613692	0.738386308	0.166259169	0.151589242	0.014669927	0.034229829	0.772616137	0.061124694	0.007334963	0.053789731	0.158924205	0.102689487	0.315970345	0.604226053	0.706717782	0.225309282	0.209515015	0.025305865	0.056904851
WHOLE	2	2.862152	0.663026866	0.336973134	0.620756145	0.531894077	0.085576964	0	0.336973134	0.042270721	0.028708954	0.013561767	0.560603031	0.099138731	1.012166291	0.757282125	1.17616653	0.986422367	0.926748764	0.34208696	0	0.201915783	0.146748014	0.075510465	0.946938363	0.378070694		2.85408	1.993849	2.045075	0.68832309	0.31167691	0.116769096	0.097453907	0.019315189	0.016681299	0.328358209	0.554872695	0.469710272	0.085162423	0.567164179	0.121158911	0.946452265	0.658011397	1.093071306	0.367355921	0.324282455	0.086359831	0.075546961
WHOLE	3	3.280902	0.700168747	0.299831253	0.674921653	0.619133273	0.046488772	0.018219074	0.318050327	0.007028019	0.004367015	0.002661005	0.623500287	0.06736885	0.932047379	0.626730339	1.071344327	0.91799362	0.885225482	0.176496412	0.077912703	0.03173154	0.01998816	0.01228874	0.887881622	0.237191737		3.248816	1.891142	1.419947	0.548998946	0.451001054	0.469968388	0.446786091	0.023182297	0.012644889	0.463645943	0.066385669	0.020021075	0.046364594	0.466807165	0.082191781	0.7930916	0.722633923	1.020775488	0.737192643	0.719331287	0.086359831	0.049218023
WHOLE	4	3.656636	0.493286447	0.506713553	0.466128655	0.285005028	0.181123627	0.003845351	0.510558904	0.023312441	0.019574608	0.003737833	0.304579636	0.188706811	0.944457996	0.954811545	1.225601298	0.922730647	0.740859869	0.587014638	0.025633511	0.136276536	0.117105503	0.024936968	0.764609463	0.600286626		2.321664	4.778322	1.37398	0.36492891	0.63507109	0.186413902	0.161137441	0.025276461	0.055292259	0.690363349	0.123222749	0	0.123222749	0.161137441	0.203791469	0.519827994	0.700703717	0.865103975	0.338456494	0.305351369	0.064457989	0.130333768
WHOLE	5	4.063579	0.657403883	0.342596117	0.619797068	0.459196934	0.160600134	0.019230012	0.361826129	0.018376803	0.016539123	0.00183768	0.475736057	0.181667826	1.042047581	0.793790385	1.210495092	1.01885023	0.902905373	0.537441283	0.111598525	0.10720997	0.097604329	0.011993115	0.916380244	0.576110894		2.390118	1.525797	1.20062	0.748736462	0.251263538	0.123465704	0.109747292	0.013718412	0.002166065	0.253429603	0.623104693	0.599277978	0.023826715	0.709025271	0.039711191	1.055760465	0.651278014	1.171726454	0.432969291	0.401400541	0.075546961	0.012837225
WHOLE	6	2.013352	0.252755159	0.747244841	0.252665223	0.106823386	0.145841837	0	0.747244841	8.99E-05	0	8.99E-05	0.106823386	0.145931773	0.667779718	1.071926171	1.189060579	0.667658377	0.405534178	0.492494983	0	0.000564216	0	0.000564216	0.405534178	0.492676594		1.63299	3.10303	1.03987	0.211453744	0.788546256	0.077092511	0.077092511	0	0.017621145	0.806167401	0.116740088	0.013215859	0.103524229	0.09030837	0.121145374	0.292256071	0.660865478	0.743509765	0.130333768	0.130333768	0	0.033423755
WHOLE	7	3.141537	0.655432507	0.344567493	0.645341944	0.592063772	0.053278172	0.002774905	0.347342398	0.007315658	0.001702782	0.005612876	0.593766555	0.061665952	1.056630473	0.810474472	1.226764828	1.050488026	1.016531941	0.26594929	0.018700499	0.047664195	0.011570444	0.03702788	1.017659274	0.296182373		2.068185	2.881425	1.423529	0.180073801	0.819926199	0.115867159	0.113653137	0.002214022	0.000738007	0.820664207	0.063468635	0.015498155	0.04797048	0.129151292	0.050922509	0.536558443	1.083144143	1.162862993	0.409933123	0.404833717	0.012837225	0.004321374
WHOLE	8	3.217978	0.581253367	0.418746633	0.551625067	0.475579099	0.076045969	0.025318729	0.444065362	0.004309571	0.001256958	0.003052613	0.476836057	0.10441731	0.873553094	0.753123245	1.084147133	0.853941446	0.799133693	0.266466895	0.107888025	0.020361283	0.006037955	0.014520539	0.80009818	0.335056519		1.729553	3.773879	1.0705	0.248737374	0.751262626	0.125	0.125	0	0.011363636	0.762626263	0.112373737	0.056818182	0.055555556	0.181818182	0.066919192	0.472756449	0.841984805	0.950364854	0.298853076	0.298853076	0	0.037426498
WHOLE	9	3.043719	0.6708049	0.3291951	0.644577818	0.566965387	0.077612431	0.015785579	0.344980679	0.010441503	0	0.010441503	0.566965387	0.103839513	0.961848059	0.699317301	1.119354881	0.946452265	0.89740714	0.288696261	0.076276255	0.051923916	0	0.051923916	0.89740714	0.354684554		2.222792	2.451368	1.614019	0.157511211	0.842488789	0.061098655	0.045964126	0.015134529	0.003363229	0.845852018	0.093049327	0	0.093049327	0.045964126	0.111547085	0.580924976	1.204933522	1.275080898	0.320146286	0.260071388	0.103803721	0.025305865
WHOLE	10	2.700679	0.68611148	0.31388852	0.685707218	0.62450674	0.061200478	0	0.31388852	0.000404262	0	0.000404262	0.62450674	0.06160474	1.092411828	0.792545767	1.244855794	1.092176559	1.055003514	0.304124153	0	0.002900069	0	0.002900069	1.055003514	0.305566314		2.51106	1.774775	1.076482	0.459287532	0.540712468	0.433842239	0.403307888	0.030534351	0.010178117	0.550890585	0.015267176	0	0.015267176	0.403307888	0.055979644	0.663700925	0.720159303	0.947433722	0.644438589	0.620136055	0.093421685	0.033423755
WHOLE	11	3.765651	0.410298775	0.589701225	0.381385103	0.287346826	0.094038276	0.006884208	0.596585433	0.022029464	0.022029464	0	0.309376291	0.100922484	0.599883072	0.722880611	0.917137753	0.57634135	0.489536629	0.226084116	0.021189299	0.064457989	0.064457989	0	0.511482289	0.238798563		1.959768	1.544626	1.129133	0.279568078	0.720431922	0.278387042	0.254766324	0.023620719	0	0.720431922	0.001181036	0.001181036	0	0.25594736	0.023620719	0.424391554	0.721810615	0.840545188	0.423245874	0.399673721	0.056904851	0
AWHOLE	1	2.74887	0.39704972	0.60295028	0.393222938	0.382537494	0.004164439	0	0.60295028	0.003826782	0.003826782	0	0.386364276	0.004164439	0.822449233	0.980970929	1.182289083	0.818878824	0.808750972	0.024977972	0	0.023005397	0.023005397	0	0.812405269	0.024977972		1.917663	1.136573	1	0.700549451	0.299450549	0.036630037	0.036630037	0	0.003663004	0.303113553	0.66025641	0.656593407	0.003663004	0.693223443	0.007326007	0.937016107	0.630427875	1.076276255	0.146128036	0.146128036	0	0.017033339
AWHOLE	2	5.203706	0.67349853	0.32650147	0.431960137	0.357621813	0.072585839	0	0.32650147	0.241538392	0.236949977	0.004588416	0.594571789	0.077174255	1.161047405	0.877336785	1.322812425	0.984599315	0.911833835	0.389839162	0	0.766241773	0.759350505	0.038182866	1.110875779	0.405807223		3.618905	5.048621	1.036566	0.52360515	0.47639485	0.225321888	0.210300429	0.015021459	0.032188841	0.508583691	0.266094421	0.17167382	0.094420601	0.381974249	0.141630901	0.536558443	0.507855872	0.752816431	0.311753861	0.29666519	0.029383778	0.06069784
AWHOLE	3	3.233177	0.268469338	0.731530662	0.173168314	0.024498717	0.148669598	0.058959567	0.790490228	0.036341457	0.035706117	0.00063534	0.060204834	0.208264505	0.493151218	0.829753919	0.947913827	0.373426962	0.07656763	0.336459734	0.165541077	0.109240969	0.10754913	0.002166062	0.168438552	0.42143939		1.645564	1.009564	1.56019	0.796151533	0.203848467	0.001202646	0.001202646	0	0.002405292	0.206253758	0.792543596	0.755261575	0.03728202	0.756464221	0.039687312	1.153509989	0.64246452	1.246252312	0.008600172	0.008600172	0	0.017033339
AWHOLE	4	5.790118	0.56904844	0.43095156	0.552272553	0.370535372	0.181737181	0.004043075	0.434994635	0.012732812	0	0.012732812	0.370535372	0.198513068	0.84132818	0.740212635	1.058334904	0.830229281	0.68730596	0.461933504	0.017951069	0.054191577	0	0.054191577	0.68730596	0.487421211		3.102893	3.966198	1.394278	0.458677686	0.541322314	0.245867769	0.245867769	0	0.016528926	0.55785124	0.196280992	0	0.196280992	0.245867769	0.212809917	0.507855872	0.558708571	0.766412847	0.340444115	0.340444115	0	0.033423755
AWHOLE	5	3.927002	0.531828846	0.468171154	0.488542434	0.450834766	0.037707668	0.035272936	0.50344409	0.008013476	0	0.008013476	0.450834766	0.08099408	0.944388894	0.895682161	1.194869402	0.911871077	0.88141319	0.19114349	0.181042834	0.048247532	0	0.048247532	0.88141319	0.339967915		3.929919	3.775646	1.903411	0.356020942	0.643979058	0.177137871	0.161431065	0.015706806	0.018324607	0.662303665	0.160558464	0.001745201	0.158813264	0.163176265	0.192844677	0.705863712	0.923244019	1.095518042	0.481442629	0.45484486	0.071882007	0.08278537
AWHOLE	6	6.487975	0.458838614	0.541161386	0.354491205	0.137504194	0.21698701	0.053539759	0.594701146	0.05080765	0.003043666	0.047763984	0.14054786	0.318290754	0.683866199	0.741632131	0.9705886	0.597508706	0.331933173	0.448829945	0.1604085	0.153509989	0.010893313	0.145693524	0.33703974	0.563029944		3.335577	1.943985	1.58758	0.703842549	0.296157451	0.014058107	0.014058107	0	0.020618557	0.316776007	0.669165886	0.437675726	0.231490159	0.451733833	0.252108716	0.92992956	0.619093331	1.067070856	0.06069784	0.06069784	0	0.086359831
AWHOLE	7	4.5643	0.279082712	0.720917288	0.243905154	0.09406657	0.149838584	0.011466103	0.732383391	0.023711455	0.017143493	0.006567962	0.111210063	0.167872648	0.544935766	0.873669293	0.999261071	0.503926804	0.26599637	0.370328008	0.042575512	0.083860801	0.062205809	0.02489596	0.300812794	0.399327532		2.58401	1.212782	2.344248	0.64516129	0.35483871	0.00911641	0.00911641	0	0.014025245	0.368863955	0.622019635	0.572931276	0.049088359	0.582047686	0.063113604	1.008600172	0.782472624	1.183554534	0.053078443	0.053078443	0	0.079181246
AWHOLE	8	3.510731	0.471320973	0.528679027	0.443655852	0.238702202	0.20495365	0.007966396	0.536645423	0.019698725	0.011877173	0.007821553	0.250579374	0.220741599	0.628797486	0.667452953	0.897846932	0.608846822	0.422917981	0.382917135	0.02325246	0.055378331	0.034227261	0.022840611	0.436162647	0.402089351		1.80131	1.202882	1	0.781125274	0.218874726	0.037981203	0.037981203	0	0.001287498	0.220162225	0.741856573	0.712887859	0.028968714	0.750869061	0.030256212	1.118397012	0.643452676	1.218377933	0.201397124	0.201397124	0	0.008600172
AWHOLE	9	3.981043	0.620014576	0.379985424	0.575456762	0.483752607	0.091704154	0.024377372	0.404362796	0.020180443	0.001884848	0.018295594	0.485637456	0.13437712	0.773362179	0.604657972	0.952220754	0.746603066	0.685723829	0.237995893	0.077004327	0.064682566	0.006466042	0.059033005	0.68706499	0.315844445		3.853278	3.283011	1.064242	0.613664596	0.386335404	0.173913043	0.160248447	0.013664596	0.008695652	0.395031056	0.431055901	0.341614907	0.089440994	0.501863354	0.111801242	0.773786445	0.613841822	0.956648579	0.380211242	0.359835482	0.045322979	0.029383778
AWHOLE	10	3.264701	0.722714633	0.277285367	0.67014251	0.575773375	0.094369135	0.036670143	0.313955509	0.015901981	0.002780674	0.013121307	0.578554049	0.144160584	0.969276095	0.622317661	1.097187873	0.940117867	0.882296801	0.319314304	0.152899596	0.072984745	0.013679697	0.061075324	0.884115362	0.424718337		2.770308	4.400277	1.609305	0.81097561	0.18902439	0.105691057	0.104336043	0.001355014	0.002710027	0.191734417	0.702574526	0.025067751	0.677506775	0.129403794	0.681571816	1.112939976	0.57863921	1.197556213	0.408239965	0.404833717	0.008600172	0.017033339
AWHOLE	11	3.855113	0.461256318	0.538743682	0.420462509	0.28135204	0.139110468	0.007305909	0.546049591	0.033487901	0.010586113	0.022901788	0.291938153	0.169318165	0.612105404	0.664011697	0.886879724	0.582063363	0.460446784	0.286231854	0.020775488	0.087994255	0.029789471	0.062055247	0.47099817	0.329519912		4.005898	3.770096	1.558307	0.575663027	0.424336973	0.154446178	0.109204368	0.04524181	0.007800312	0.432137285	0.413416537	0	0.413416537	0.109204368	0.466458658	0.671172843	0.57054294	0.869818208	0.298853076	0.230448921	0.11058971	0.021189299
[truncated: 33 more columns]
