# Supplementary material for: Native Microbes Amplify Native Seedling Establishment and Diversity While Inhibiting a Non-Native Grass
Source: Plants (Basel). 2023 Mar 6;12(5):1184. doi: 10.3390/plants12051184 (PMC10005557; doi:10.3390/plants12051184)
Supplement: Supplementary file 1 [file plants-12-01184-s001.zip › groups.csv]

Management
Native AM Fungi
Native AM Fungi
Native AM Fungi
Native AM Fungi
Native AM Fungi
Native AM Fungi
Native AM Fungi
Native AM Fungi
Native AM Fungi
Native AM Fungi
Native AM Fungi
Non Inoculated
Non Inoculated
Non Inoculated
Non Inoculated
Non Inoculated
Non Inoculated
Non Inoculated
Non Inoculated
Non Inoculated
Non Inoculated
Non Inoculated
Ex-arable Whole Soil
Ex-arable Whole Soil
Ex-arable Whole Soil
Ex-arable Whole Soil
Ex-arable Whole Soil
Ex-arable Whole Soil
Ex-arable Whole Soil
Ex-arable Whole Soil
Ex-arable Whole Soil
Ex-arable Whole Soil
Ex-arable Whole Soil
Native AM Fungi + Ex-arable Whole Soil
Native AM Fungi + Ex-arable Whole Soil
Native AM Fungi + Ex-arable Whole Soil
Native AM Fungi + Ex-arable Whole Soil
Native AM Fungi + Ex-arable Whole Soil
Native AM Fungi + Ex-arable Whole Soil
Native AM Fungi + Ex-arable Whole Soil
Native AM Fungi + Ex-arable Whole Soil
Native AM Fungi + Ex-arable Whole Soil
Native AM Fungi + Ex-arable Whole Soil
Native AM Fungi + Ex-arable Whole Soil
