# Supplementary material for: Native Microbes Amplify Native Seedling Establishment and Diversity While Inhibiting a Non-Native Grass
Source: Plants (Basel). 2023 Mar 6;12(5):1184. doi: 10.3390/plants12051184 (PMC10005557; doi:10.3390/plants12051184)
Supplement: Supplementary file 1 [file plants-12-01184-s001.zip › permanovadata1.csv]

C.tinctoria	A.syriaca	R.hirta	M.fistulosa	E.purpurea	S.rigida	B.aristosa	P.albidus	R.columnifera	H.grosseserratus	Z.azurea	L.alternifolia	H.helianthoides	T.ohiensis	S.lanceolata	A.tuberosa	M.microphylla	E.pallida	C.lanceolata	E.yuccifolium	V.virginicum	O.pedunculatum	UF	S.scoparium	S.heterolepis	D.illinoensis	C.fasciculata	S.marilandrica	L.virginica	B.alba	A.canescens	D.purpureum	D.candidum	S.faberi	A.artemisiifolia	A.retroflexus	D.carota	D.tectorum	M.officinalis	D.oligosanthes	P.aviculare	C.hirsuta	P.cuspidatum	M.lupulina	O.biennis	E.serpens	V.sororia	P.capillare	A.gerardii	P.virgatum
0.3756	0	0.2349	0.136	0.0091	0.1464	3.2115	0	0	1.0949	0	0	0	0.1089	0.0608	0	0	0.0432	0.6411	0.0066	0	0	0.0076	0.06	0	0.4295	2.0984	0.02	0	0.1884	0.1812	0	0.0996	15.916	0	0	0	0	0	0	0	0	0	0.09	0	0	0	0	0	0
0.0235	0	0.1874	0.0106	0	0	5.5976	0.0277	0.0112	1.6194	0	0	0	0.01	0.2023	0.0081	0	0.0076	1.0374	0.0056	0	0	0	0.04	0	4.0737	1.3194	0	0	1.366	0.0324	0.0217	0.69	8.743	0.7391	0	0	0	0	0	0	0	0	0	0	0	0	0	0	0
0.045	0	0.336	0	0	0	1.049	0	0.035	0.208	0	0	0.029	0.01	0.683	0.012	0.015	0.004	1.003	0	0	0.022	0	0.083	0.008	0.73	0.161	0	0.034	0.651	0	0	1.37	9.295	0	0	0	0	0	0	0	0	0	3.26	0	0	0	0	0	0
0.0841	0	0.1025	0.0943	0.0372	0.0419	5.7117	0.0476	0.0763	0	0.0183	0	0	0	0.0091	0	0	0.0151	0.1957	0.0181	0	0	0.0141	0.35	0	0.8016	0	0	0.0901	1.0518	0.21	0.0944	0.1933	14.1511	0	0	0.0135	0.3348	0	0	0	0	0	3.58	0	0	0	0	0	0
0.361	0	0.143	0.136	0	0.0009	2.998	0.038	0.009	1.198	0	0	0.014	0	0.04	0	0	0.037	0.771	0.042	0	0	0	0.2794	0	0.257	10.647	0	0.017	0.128	0.0119	0.4	0.112	11.645	0.514	0	0.014	0	0	0	0	0	0	0	0	0	0	0	0	0
0.0969	0	0.3622	0.04	0	0	2.8115	0	0	1.1276	0	0	0.1157	0	1.3846	0	0	0	0.7938	0	0	0	0	0.451	0	5.6944	0.53	0.01	0	0.6445	0	0	0	10.1811	0.1587	0	0.01	0	0	0	0	0	0	0.03	0	0	0	0	0	0
0	0.009	0.174	0.04	0	0	2.097	0.077	0	1.093	0	0	0	0	0.478	0	0	0	0.205	0.01	0	0	0	0.163	0	0	0.772	0	0.012	0.759	0	5.83	0.01	14.135	0	0	0	0	0	0	0	0	0	0	0	0	0.029	0	0	0
0.039	0	0.022	0	0	0	0.429	0	0	1.134	0	0	0	0	0.688	0	0	0	0.274	0	0	0	0	0	0	0	0.34	0	0	0	0	0	0	15.923	0.1632	0	0	0	0	0	0	0	0	0	0	0	0	0	0	0
0.09	0	0.198	0.095	0	0	3.38	0.071	0.048	1.102	0	0	0	0	0.2	0.037	0	0.027	0.721	0	0	0	0	0.046	0	0	6.06	0	0.024	0.076	0	0	0.54	12.466	0.332	0	0	0	0	0	0	0	0	0	0	0	0	0	0	0
0.085	0	0.111	0.18	0	0	3.274	0	0	0.734	0	0	0.023	0.016	0.425	0	0	0	0.311	0	0	0	0	0.115	0	0.94	3.98	0	0.0166	0.493	0	0	0.68	11.455	0.422	0	0	0	0	0	0	0	0	0	0	0	0	0	0	0
0	0	0.141	0.021	0	0	0	0	0	0.828	0	0	0	0	0.02	0	0	0	1.756	0	0	0	0	0.083	0	2.1013	0	0	0.018	1.846	0.0041	1.1	0.53	8.404	0	0	0	0	0	0	0	0	0	0	0	0	0	0	0	0
0.5801	0	0.1515	0.2226	0	0.0881	2.3809	0.0128	0.0058	0.01	0	0	0.0717	0.6343	0.3484	0	0	0.0125	0.416	0.0046	0	0	0	0	0	0.0808	0.2658	0	0	0	0.0096	0.0262	0.31	17.7028	0	0	0	0	0	0	0	0	0	0	0	0	0	0	0	0.1042
0.1544	0	0.0283	0.0735	0	0.0505	6.1864	0.0517	0.0066	0.3926	0.015	0	0	0.7283	0.1096	0.0335	0	0.0653	0.3211	0	0	0	0.0271	0	0	0	0.1447	0	0	0.0346	0	0.25	0.0313	13.1879	0	0	0.0408	0	0	0.0497	0	0	0	0	0	0	0	0.0118	0	0
0	0	0.229	0.087	0	0	0.07	0	0	0.2597	0	0	0	0.29	0.279	0	0	0	0.135	0	0	0	0	0.095	0	0.096	0.107	0	0.005	0.061	0	0	0.06	18.715	0	0	0	0	0	0	0	0	0	0	0	0	0	0	0	0
0.1245	0	0.1286	0.1123	0	0	3.9937	0.0756	0	0.7622	0.0175	0	0.0039	0.67	0.5808	0.0313	0	0.0262	0.1435	0	0	0	0	0	0	0.0304	0	0	0	0.0862	0	0.0717	0.05	14.1345	0.1958	0	0	0	0	0	0	0	0	0	0	0	0	0	0	0
0.296	0	0.052	0.042	0.029	0.015	9.862	0.056	0	0.271	0	0	0	1.013	0.092	0.015	0	0	0.293	0.024	0	0	0	0.312	0	0.091	0	0	0.004	0.065	0.003	0	0.003	12.601	0	0	0	0	0	0	0	0	0	0	0	0	0	0	0	0
0	0	0.085	0	0	0	0.787	0	0	1.47	0	0	0.027	0	0.733	0.018	0	0	0	0	0	0	0	0.19	0	0	1.549	0	0.048	0	0	0	0.05	13.419	0	0.087	0	0	0	0	3.07	0	2.91	0.11	0	0	0	0.087	0	0
0	0	0	0.2	0	0	0	0	0	0.11	0	0	0	0	0	0	0	0	0	0	0	0	0	0	0	0	0.01	0	0	0	0	0	0.97	10.42	0.18	0	0	0	0	0	0	0	0	0	0	0	0	0	0	0
0	0	0	0	0	0	0.27	0	0	0.04	0	0	0	0.16	0	0	0	0	0	0	0	0	0	0	0	0.01	0.04	0.01	0	0	0	0	0	11.66	0.05	0	0	0	0	0	0	0	0	0	0	0	0	0	0	0
0.265	0	0.125	0.019	0	0.007	0	0	0	0.377	0	0.012	0	0	0	0	0	0	0.331	0	0.002	0	0	0.193	0	0.05	0.155	0	0.051	0	0.0001	0.218	0.07	21.727	0.722	0	0	0	0	0	0	0	0	0	0	0	0	0	0	0
0.026	0	0.087	0.03	0	0	0.736	0	0	0.106	0	0	0	0	0.28	0	0	0	0.382	0	0	0	0	0.067	0	0.013	0	0	0.003	0.082	0	0	0.04	18.779	0	0	0	0	0	0	0	0	0	0	0	0	0	0	0	0
0.584	0	0.332	0.239	0	0	0	0	0.0003	0.22	0.011	0	0.018	0.04	0.202	0.016	0	0	0.578	0	0	0	0	0.084	0	0.024	0.04	0	0	0.03	0.007	0.001	0	17.833	0	0	0	0	0	0	0	0	0	0	0	0	0	0	0	0
0.2664	0	0.1928	0.1058	0	0	6.0845	0	0.0312	1.0657	0	0	0.0584	0	0.0588	0.012	0	0.0323	0.6625	0	0	0	0.0978	0.14	0	0.0082	0.03	0	0	0.2832	0.0045	0	0.0061	7.5798	0.2773	0	0	0	0	0.0652	0	0	0	0	0.0105	0	0	0	0	0
0.4756	0	0.0569	0.0686	0	0.0238	7.529	0.0198	0.1548	0.1744	0	0	0	0.0979	0.1612	0.0053	0	0.0209	1.0578	0.0252	0	0	0.046	0.19	0	5.4108	0.3412	0	0.0784	0.0439	0	0.8956	0.142	5.8438	0.26	0	0	0	0.016	0	0	0	0	0.23	0	0	1.9187	0	0	0
0.4407	0	0.3229	0.0924	0.0176	0	8.7015	0.0663	0	1.2711	0	0	0.05	0	0.0375	0	0	0.0817	0.5771	0.0251	0	0	0.1003	0.1415	0.175	0	0.2371	0	0.0132	0	0	0.0155	0.44	6.9695	0.5443	0	0	0	0	0	0	0	0	0	0	0	0	0	0	0
0.614	0	0.1852	0.1195	0	0.082	3.3501	0.0125	0.06	1.103	0	0	0.0204	0.0605	0.0312	0	0	0.0556	2.8247	0.0314	0	0	0	0.4108	0	0.0049	0.3046	0	0	0.0358	0	0.0233	0.78	11.8448	0.0956	0	0	0	0	0	0	0	0	0	0	0	0	0.0914	0	0
0.719	0	0.353	0.884	0.043	0	6.069	0.084	0	0.2426	0.052	0	0.037	0.114	0.289	0	0	0.063	2.057	0.025	0	0	0	0.323	0	0.029	8.523	0	0.025	0	0.293	0	0.04	8.42	0.28	0	0	0	0	0	0	0	0	0	0	0	0	0	0	0
0.1025	0	0.3773	0.24	0	0	1.1198	0	0	0.01	0	0	0	0	1.363	0.0202	0	0	0.7249	0	0	0	0	0.08	0	0	0.04	0.02	0.0013	0.47	0	0	0	14.3112	0.07	0	0	0	0	0	0	0	0	0	0	0	0	0	0	0
0.064	0	0.428	0.044	0	0	9.134	0.016	0	1.207	0	0	0.1098	0.02	0.254	0.011	0	0.108	0.356	0.016	0	0	0	0.054	0	0.027	0.21	0	0.024	0.466	0.006	0.23	0.013	6.8856	0	0	0	0	0	0	0	0.18	0	9.09	0	0	0.598	0	0	0
0	0.004	0.085	0.583	0	0	4.69	0.059	0.034	0.21	0	0.01	0	0	0.295	0.042	0	0.036	0.44	0.013	0	0.011	0	0.372	0	0.44	0.024	0	0.026	0	0.238	0	0.21	10.614	0	0	0	0	0	0	0	0	0	0	0	0	0	0	0	0
0.132	0	0.448	0.03	0	0	6.676	0.041	0.023	0.366	0	0	0.045	0	0.653	0.021	0	0.006	0.474	0.009	0	0.006	0	0.252	0	0	0	0	0.011	1.775	0.001	0	0	7.844	0	0	0	0	0	0	0	0	0	11.19	0	0	0	0	0	0
0.2118	0	0.5	0.0391	0.115	0	11.7524	0.0139	0.0582	0.7555	0.0125	0	0.0581	0.0466	0.1035	0.0269	0	0.0787	0.9201	0.0079	0	0	0	0.08	0	0	0	0	0.0067	0	0	0	0.12	9.3	0.0796	0	0.0726	0	0	0	0	0	0	0	0	0	0	0	0	0
0.1	0	0.24	0	0	0	3.132	0	0.049	0.076	0	0	0	0.146	0.052	0	0	0.04	0.575	0.01	0	0	0	0.043	0.007	0.167	0	0	0	0	0	0	0	8.293	0	0	0	0	0	0	0	0	0	0	0	0	0	0	0	0.26
0	0	0.1503	0	0	0	5.6111	0	0.0766	0	0	0	0	0	0	0	0	0.0074	0.0346	0.0172	0	0	0.0927	0.04	0	7.2244	0	0	0	0	0.04	0	0	11.8413	0	0	0	0	0	0	0	0	0	0	0	0	0	0	0	0
0.4408	0	0.168	0.3566	0	0.1762	5.9673	0.0123	0.1355	0.886	0	0	0	0.1957	0.0456	0.0171	0	0.0093	1.2352	0.0209	0	0	0.0351	0.15	0	0.8097	4.7361	0	0.0809	0.35	0	0.076	0.025	8.5925	0.01	0	0.0111	0	0	0	0	0	0	0	0	0	0.1458	0	0	0
0	0	0.116	0	0	0	0	0	0	0.065	0	0	0	0	0.563	0	0	0	0.607	0	0	0	0	0.437	0.067	0	12.841	0	0.005	0	0	0	0.62	6.997	0.325	0	0	0	0	0	0	0	0	0	0	0	0	0	1.825	0
0.03	0	0.1421	0.1671	0	0	2.6176	0	0.0374	2.0633	0	0	0	0	1.0991	0	0	0	0.7978	0	0	0	0	0.1222	0	0	0	0	0	0.5275	0	0	0.5554	6.972	0.1461	0	0	0	0	0	0	0	0	0	0	0	0	0	0	0
0.5512	0	0.1949	0.0477	0	0.0681	6.5434	0.0359	0.0736	0.8044	0.0362	0	0.0503	0	0.0426	0.0156	0	0.0638	0.5144	0.01	0	0	0	0.7272	0	0	0	0.02	0.0373	0.0709	1.4552	0.3041	0.07	11.2455	0.03	0	0	0.3292	0	0	0	0	0	2.64	0	0	0	0	0	0
0.0039	0	0.6271	0.14	0.0363	0	0	0.0695	0	0.324	0	0	0.0225	0	0.7492	0	0	0	1.0391	0	0	0	0	0.6668	0	0.0254	4.67	0	0.0101	2.5085	0	0	0.35	6.3985	0.8157	0.4517	0	0	0	0	0	0	0	0	0	0	0	0	0	0.0102
0.046	0	0.212	0	0	0	0.065	0	0.018	0.13	0	0.006	0	0	1.041	0	0	0	0.299	0	0	0	0	0.303	0	0	8.324	0	0.018	0.319	0.232	0	0.19	6.332	0.89	0	0	0	0	0	2.784	0	1.53	0	0	0	0	0	0	0
0.017	0	0.304	0	0	0	1.9	0	0.017	0	0	0.012	0	0	0.481	0	0	0	0.922	0	0	0	0	0.075	0	0.048	11.04	0.034	0.001	0.463	0.04	0	0	7.05	0	0	0	0	0	0	0	0	0	0	0	0	0	0	0	0
0.3572	0	0.148	0.37	0.026	0	3.57	0.022	0.0036	0.6	0.013	0	0	0	0.4418	0.012	0	0.066	0.307	0	0	0	0	0.264	0	0.385	2.38	0	0.028	0.6176	0.12	0	0.1	6.134	0	0	0	0	0	0	0	0	0	0	0	0	0	0	0	0
0.351	0	0.233	0.041	0.037	0	6.823	0.034	0.027	0.557	0.035	0	0.145	0	0.176	0.076	0	0.059	0.556	0.059	0	0	0	0.462	0	0	0.402	0	0.058	1.251	0.022	0.59	8.23	5.948	0	0	0	0	0	0	0	0	0	0.01	0	0.012	0	0.011	0	0
0.198	0	0.37	0	0	0	1.912	0	0.048	0	0	0	0	0	0.312	0	0	0	0.911	0	0	0	0	0.099	0	0.003	0.068	0	0.049	1.042	0.8826	0	0.83	6.255	0	0.0113	0	0.067	0	0	0	0	0	0	0	0	0	0	0	0
[truncated: 1 more columns]
