# Supplementary material for: Native Microbes Amplify Native Seedling Establishment and Diversity While Inhibiting a Non-Native Grass
Source: Plants (Basel). 2023 Mar 6;12(5):1184. doi: 10.3390/plants12051184 (PMC10005557; doi:10.3390/plants12051184)
Supplement: Supplementary file 1 [file plants-12-01184-s001.zip › permanovaenv.csv]

Soil	Block
AMF	1
AMF	2
AMF	3
AMF	4
AMF	5
AMF	6
AMF	7
AMF	8
AMF	9
AMF	10
AMF	11
XST	1
XST	2
XST	3
XST	4
XST	5
XST	6
XST	7
XST	8
XST	9
XST	10
XST	11
WHOLE	1
WHOLE	2
WHOLE	3
WHOLE	4
WHOLE	5
WHOLE	6
WHOLE	7
WHOLE	8
WHOLE	9
WHOLE	10
WHOLE	11
AWHOLE	1
AWHOLE	2
AWHOLE	3
AWHOLE	4
AWHOLE	5
AWHOLE	6
AWHOLE	7
AWHOLE	8
AWHOLE	9
AWHOLE	10
AWHOLE	11
