# Supplementary material for: Native Microbes Amplify Native Seedling Establishment and Diversity While Inhibiting a Non-Native Grass
Source: Plants (Basel). 2023 Mar 6;12(5):1184. doi: 10.3390/plants12051184 (PMC10005557; doi:10.3390/plants12051184)
Supplement: Supplementary file 1 [file plants-12-01184-s001.zip › README.txt]

For all files the soil treatment catagory, AMF= native AM fungi, ST= non-inoculated treatmetns, WH= ex-arable whole soil, AWH= native AM fungi +ex-arable soil_


Files to run the NMDS and intrinsic species analysis
1. groups (treatments. Y data is soil treatments)
2. pie charts of abundances with top 10 foxtail etcNAMES Corrected12.8  (species level data. Y data is soil treatments (as denoted in #2), X data is plant species biomasses in g)

Code
intrinsic corrected 12. 8. 22


Files to run the permanova
3.permanovadata1.csv (species level data. Y data is soil treatments (as denoted in #4), X data is plant species biomasses in g)
4. permanovaenv.csv  (treatments. Y data is soil treatments)

Code permR1


Files of abundance data
5. Germ 2020 Har1Har2Both sassing sheet for 11.12.20 outputs.csv  (catagorical analysis. Y data is soil treatments, 
X data is plant catagorical analysis using species biomass means from #8)

Code
Germ 2020 Har1Har2Both sassing sheet CODE


Files for Diversity measurements
6. divshort (Data. Y data is soil treatments (see #7, X data is plant species biomasses in g)
7. divlong (not used, reference data set to aligh treatments to divshort. Y data is soil treatments, X data is plant species biomasses in g)
Code
germination study code.R

Preliminary files
8. Germ 2020 Har1Har2Both Full all data.xlxs (data sheet of biomass data used to make Files of abundance data catagorical data. 
Y data is soil treatments, X data is plant species biomasses in g. line 3 is plant functional group where c=composite, l=legume, and g=grass. 
line 4 are coefficient of conservatism scores, 0-10 and NN=non-native, NS=non-seeded)
